# Supplementary material for: An expression quantitative trait loci-guided co-expression analysis for constructing regulatory network using a rice recombinant inbred line population
Source: J Exp Bot. 2014 Jan 13;65(4):1069–79. doi: 10.1093/jxb/ert464 (PMC3935569; doi:10.1093/jxb/ert464)
Supplement: Supplementary Data [file supp_ert464_jexbot108209_file002.xls]

## Sheet: Supplementary Table S1
Supplementary Table S1. Primers used in qPCR analysis for the candidate targets expression in NIL(mh7) and Zhenshan 97.
Hd3aF:	GCTCACTATCATCATCCAGCATG
Hd3aR:	CCTTGCTCAGCTATTTAATTGCATAA
OsFTL10F:	GGTGGCAATGACATGAGGGT
OsFTL10R:	TTGGCGGAACAGCACAAATA
OsFTL1F:	GAGCCCGAGCGATCCAAACC
OSFTL1R:	AAGTAGACGGCGGCGACAGG
OsMADS16F:	CAGGCAAAGGATGGGAGAAGA
OsMADS16R:	CGCCTCGTAGGAGTGCTTCA
OsFTL12F:	TCGGCAGTCTCGATGAAACC
OsFTL12R:	TTACGATCTCCCGCCCAAAG
OsMFT1F:	GGACCAAGGACCTCACCAAC
OsMFT1R:	TCATGACCAGAGCGAAGAGC
OsMADS55F:	CTCAGAGACCAAATGCCTCA
OsMADS55R:	CCATCATCATTATCCTGCGA
11g31540F:	TCTCTCGGCAACATCAAGAC
11g31540R:	ACTCTCCACCCAGTTGATCC
MADS50F:	TGCTCCTTTGACTGTCCG
MADS50R:	GTGGTGCTGAATGGGTGG
UbqF:	AACCAGCTGAGGCCCAAGA
UbqR:	ACGATTGATTTAACCAGTCCATGA

## Sheet: Supplementary Table S2
Supplementary Table S2. Numbers of observed and expected e-traits in 1619 bins. We performed a χ² test for observede-traits and expected e-traits in the bins followed by calculating the SR, and found that e-traits in 274 bins deviated significantly (P<0.01) from the expections based on the sizes of the bins. An absolute SR value larger than 2.33 indicates statistically significant deviation at P …
	Chr	genetic	Start	Stop	Bin_size_Mb	observed_etraits	expected_etraits	SR (observed e-traits and expected e-traits
Bin1	1	0	0	0.565	0.565	81	33	8.35
Bin2	1	0.24	0.565	0.599	0.034	6	2	2.83
Bin3	1	0.723	0.599	0.922	0.324	27	19	1.83
Bin4	1	1.453	0.922	1.075	0.153	16	9	2.33
Bin5	1	2.433	1.075	1.147	0.072	0	4	-2
Bin6	1	2.673	1.147	1.221	0.074	12	4	4
Bin7	1	4.694	1.221	1.32	0.099	4	6	-0.82
Bin8	1	4.933	1.32	1.506	0.186	16	11	1.51
Bin9	1	5.663	1.506	1.553	0.047	5	3	1.15
Bin10	1	6.146	1.553	1.715	0.162	8	10	-0.63
Bin11	1	7.381	1.715	1.735	0.02	0	1	-1
Bin12	1	7.621	1.735	1.783	0.048	6	3	1.73
Bin13	1	8.351	1.783	1.95	0.167	19	10	2.84
Bin14	1	9.843	1.95	2.225	0.275	20	16	1
Bin15	1	11.336	2.225	2.384	0.159	14	9	1.66
Bin16	1	11.576	2.384	2.669	0.285	22	17	1.21
Bin17	1	11.816	2.669	2.758	0.089	9	5	1.79
Bin18	1	12.055	2.758	2.958	0.2	16	12	1.15
Bin19	1	13.29	2.958	3.443	0.484	46	29	3.15
Bin20	1	14.271	3.443	3.517	0.075	21	4	8.5
Bin21	1	14.51	3.517	3.583	0.066	2	4	-1
Bin22	1	15.491	3.583	3.614	0.032	5	2	2.12
Bin23	1	15.974	3.614	3.661	0.047	3	3	0
Bin24	1	16.457	3.661	3.696	0.034	3	2	0.71
Bin25	1	16.94	3.696	4.307	0.611	68	36	5.33
Bin26	1	22.179	4.307	4.411	0.105	13	6	2.86
Bin27	1	23.159	4.411	4.546	0.134	15	8	2.47
Bin28	1	23.399	4.546	4.584	0.039	1	2	-0.71
Bin29	1	24.38	4.584	4.645	0.06	2	4	-1
Bin30	1	24.863	4.645	4.75	0.105	12	6	2.45
Bin31	1	26.097	4.75	4.915	0.166	14	10	1.26
Bin32	1	26.58	4.915	5.029	0.114	13	7	2.27
Bin33	1	27.064	5.029	5.167	0.137	10	8	0.71
Bin34	1	30.477	5.167	5.249	0.083	3	5	-0.9
Bin35	1	30.717	5.249	5.319	0.07	5	4	0.5
Bin36	1	31.2	5.319	5.374	0.055	3	3	0
Bin37	1	31.683	5.374	5.408	0.034	7	2	3.53
Bin38	1	32.918	5.408	5.488	0.081	9	5	1.79
Bin39	1	33.648	5.488	5.677	0.189	9	11	-0.6
Bin40	1	33.887	5.677	5.747	0.069	5	4	0.5
Bin41	1	34.127	5.747	5.761	0.015	3	1	2
Bin42	1	34.61	5.761	5.919	0.157	12	9	1
Bin43	1	34.85	5.919	6.04	0.121	13	7	2.27
Bin44	1	35.09	6.04	6.215	0.175	5	10	-1.58
Bin45	1	35.33	6.215	6.232	0.017	1	1	0
Bin46	1	36.06	6.232	6.272	0.04	4	2	1.41
Bin47	1	36.299	6.272	6.531	0.259	20	15	1.29
Bin48	1	36.783	6.531	6.597	0.065	6	4	1
Bin49	1	37.266	6.597	6.791	0.194	15	11	1.2
Bin50	1	38.246	6.791	7.392	0.601	62	35	4.56
Bin51	1	49.836	7.392	8.381	0.989	92	58	4.46
Bin52	1	52.962	8.381	8.689	0.308	28	18	2.35
Bin53	1	53.692	8.689	8.797	0.108	9	6	1.22
Bin54	1	53.932	8.797	9.185	0.388	43	23	4.17
Bin55	1	54.415	9.185	9.221	0.036	4	2	1.41
Bin56	1	54.655	9.221	9.387	0.165	20	10	3.16
Bin57	1	61.217	9.387	9.712	0.325	28	19	2.06
Bin58	1	61.457	9.712	9.879	0.167	14	10	1.26
Bin59	1	62.949	9.879	10.481	0.602	32	35	-0.51
Bin60	1	63.93	10.481	10.588	0.108	6	6	0
Bin61	1	64.413	10.588	10.617	0.028	0	2	-1.41
Bin62	1	64.653	10.617	10.721	0.104	6	6	0
Bin63	1	65.136	10.721	10.924	0.203	6	12	-1.73
Bin64	1	65.376	10.924	10.963	0.04	0	2	-1.41
Bin65	1	66.356	10.963	11.559	0.596	24	35	-1.86
Bin66	1	70.966	11.559	12.087	0.528	27	31	-0.72
Bin67	1	71.947	12.087	12.189	0.102	1	6	-2.04
Bin68	1	72.187	12.189	12.366	0.177	12	10	0.63
Bin69	1	74.477	12.366	12.659	0.293	13	17	-0.97
Bin70	1	74.717	12.659	12.685	0.026	3	2	0.71
Bin71	1	75.2	12.685	12.772	0.087	5	5	0
Bin72	1	76.18	12.772	13.278	0.506	12	30	-3.29
Bin73	1	76.42	13.278	13.532	0.254	11	15	-1.03
Bin74	1	76.66	13.532	13.948	0.416	16	25	-1.8
Bin75	1	76.9	13.948	14.04	0.093	1	5	-1.79
Bin76	1	77.14	14.04	14.117	0.077	2	5	-1.34
Bin77	1	77.379	14.117	14.252	0.135	2	8	-2.12
Bin78	1	77.619	14.252	14.362	0.11	8	6	0.81
Bin79	1	78.349	14.362	14.485	0.123	4	7	-1.14
Bin80	1	78.589	14.485	14.529	0.044	5	3	1.15
Bin81	1	79.569	14.529	14.624	0.095	4	6	-0.82
Bin82	1	79.809	14.624	15.294	0.671	37	40	-0.48
Bin83	1	80.539	15.294	15.492	0.197	7	12	-1.45
Bin84	1	80.779	15.492	17.608	2.116	73	125	-4.66
Bin85	1	81.019	17.608	18.331	0.723	44	43	0.15
Bin86	1	81.749	18.331	18.379	0.048	0	3	-1.73
Bin87	1	81.989	18.379	18.408	0.029	1	2	-0.71
Bin88	1	82.228	18.408	18.529	0.12	4	7	-1.14
Bin89	1	82.711	18.529	18.778	0.249	17	15	0.51
Bin90	1	83.692	18.778	19.199	0.421	22	25	-0.6
Bin91	1	83.932	19.199	19.3	0.101	6	6	0
Bin92	1	84.415	19.3	19.516	0.216	14	13	0.28
Bin93	1	84.655	19.516	19.55	0.035	2	2	0
Bin94	1	84.894	19.55	19.97	0.42	7	25	-3.6
Bin95	1	85.134	19.97	20.344	0.374	17	22	-1.07
Bin96	1	85.374	20.344	20.435	0.091	3	5	-0.9
Bin97	1	85.857	20.435	20.463	0.028	0	2	-1.41
Bin98	1	86.34	20.463	20.478	0.015	0	1	-1
Bin99	1	87.07	20.478	20.557	0.078	11	5	2.68
Bin100	1	87.8	20.557	20.923	0.366	20	22	-0.43
Bin101	1	88.283	20.923	20.941	0.019	2	1	1
Bin102	1	88.523	20.941	21.185	0.244	25	14	2.94
Bin103	1	90.278	21.185	22.023	0.837	32	49	-2.43
Bin104	1	98.63	22.023	22.536	0.513	29	30	-0.19
Bin105	1	98.87	22.536	22.576	0.041	3	2	0.71
Bin106	1	99.11	22.576	22.651	0.075	9	4	2.5
Bin107	1	99.35	22.651	22.723	0.072	6	4	1
Bin108	1	99.833	22.723	22.779	0.057	8	3	2.88
Bin109	1	100.073	22.779	22.836	0.057	6	3	1.73
Bin110	1	100.556	22.836	22.891	0.055	1	3	-1.16
Bin111	1	100.795	22.891	22.988	0.097	13	6	2.86
Bin112	1	101.279	22.988	23.081	0.093	11	5	2.68
Bin113	1	102.009	23.081	23.231	0.15	8	9	-0.34
Bin114	1	102.492	23.231	23.24	0.008	1	0	Inf
Bin115	1	102.731	23.24	23.455	0.215	5	13	-2.22
Bin116	1	103.461	23.455	23.624	0.169	17	10	2.21
Bin117	1	103.701	23.624	23.677	0.053	3	3	0
Bin118	1	104.184	23.677	23.92	0.244	20	14	1.6
Bin119	1	105.677	23.92	23.973	0.052	7	3	2.31
Bin120	1	106.657	23.973	24.074	0.101	0	6	-2.45
Bin121	1	106.897	24.074	24.185	0.11	12	6	2.45
Bin122	1	107.137	24.185	24.404	0.219	28	13	4.16
Bin123	1	113.026	24.404	24.562	0.158	12	9	1
Bin124	1	113.266	24.562	24.767	0.206	20	12	2.31
Bin125	1	113.996	24.767	24.821	0.054	7	3	2.31
Bin126	1	114.236	24.821	24.867	0.046	4	3	0.58
Bin127	1	114.475	24.867	25.124	0.257	21	15	1.55
Bin128	1	115.205	25.124	25.451	0.327	21	19	0.46
Bin129	1	115.445	25.451	26.243	0.791	54	47	1.02
Bin130	1	118.571	26.243	26.832	0.589	36	35	0.17
Bin131	1	118.811	26.832	27.324	0.492	49	29	3.71
Bin132	1	126.793	27.324	27.997	0.673	58	40	2.84
Bin133	1	128.027	27.997	28.11	0.114	14	7	2.64
Bin134	1	128.267	28.11	28.397	0.287	42	17	6.06
Bin135	1	128.75	28.397	28.442	0.045	3	3	0
Bin136	1	129.48	28.442	28.615	0.172	27	10	5.37
Bin137	1	129.72	28.615	28.666	0.052	6	3	1.73
Bin138	1	129.96	28.666	28.826	0.16	20	9	3.66
Bin139	1	130.199	28.826	28.956	0.13	5	8	-1.06
Bin140	1	130.929	28.956	29.985	1.028	92	61	3.96
Bin141	1	134.635	29.985	30.077	0.092	15	5	4.47
Bin142	1	135.118	30.077	30.154	0.077	5	5	0
Bin143	1	135.358	30.154	30.193	0.038	5	2	2.12
Bin144	1	136.088	30.193	30.469	0.276	29	16	3.25
Bin145	1	136.327	30.469	30.501	0.032	3	2	0.71
Bin146	1	136.567	30.501	30.546	0.045	5	3	1.15
Bin147	1	136.807	30.546	30.562	0.017	1	1	0
Bin148	1	137.047	30.562	30.89	0.328	33	19	3.21
Bin149	1	137.287	30.89	30.972	0.082	12	5	3.13
Bin150	1	137.526	30.972	31.034	0.062	8	4	2
Bin151	1	137.766	31.034	31.052	0.018	0	1	-1
Bin152	1	138.006	31.052	31.653	0.601	69	35	5.74
Bin153	1	138.246	31.653	31.702	0.049	5	3	1.15
Bin154	1	138.486	31.702	31.75	0.049	4	3	0.58
Bin155	1	138.726	31.75	31.854	0.103	11	6	2.04
Bin156	1	138.965	31.854	31.956	0.102	4	6	-0.82
Bin157	1	139.205	31.956	32.106	0.15	25	9	5.33
Bin158	1	139.688	32.106	32.177	0.071	8	4	2
Bin159	1	140.171	32.177	32.243	0.066	8	4	2
Bin160	1	140.654	32.243	32.324	0.081	5	5	0
Bin161	1	140.894	32.324	32.718	0.394	51	23	5.83
Bin162	1	144.02	32.718	32.896	0.178	14	10	1.26
Bin163	1	145.255	32.896	33.285	0.388	31	23	1.66
Bin164	1	145.495	33.285	33.617	0.332	25	20	1.12
Bin165	1	145.734	33.617	33.842	0.225	30	13	4.71
Bin166	1	145.974	33.842	34.682	0.84	80	49	4.42
Bin167	1	146.214	34.682	34.744	0.062	4	4	0
Bin168	1	146.454	34.744	34.86	0.116	9	7	0.75
Bin169	1	146.937	34.86	35.075	0.215	23	13	2.77
Bin170	1	147.177	35.075	35.134	0.059	2	3	-0.58
Bin171	1	147.66	35.134	35.542	0.408	45	24	4.28
Bin172	1	148.143	35.542	35.645	0.103	6	6	0
Bin173	1	148.383	35.645	35.774	0.129	26	8	6.36
Bin174	1	148.623	35.774	35.965	0.191	24	11	3.92
Bin175	1	149.857	35.965	36.27	0.305	26	18	1.88
Bin176	1	150.097	36.27	36.538	0.268	27	16	2.75
Bin177	1	150.337	36.538	37.332	0.793	75	47	4.08
Bin178	1	152.357	37.332	37.623	0.291	34	17	4.12
Bin179	1	152.597	37.623	37.835	0.212	23	12	3.17
Bin180	1	152.837	37.835	37.86	0.024	2	1	1
Bin181	1	153.077	37.86	37.96	0.1	15	6	3.67
Bin182	1	153.807	37.96	38.075	0.115	8	7	0.38
Bin183	1	154.047	38.075	38.201	0.125	9	7	0.75
Bin184	1	154.776	38.201	38.343	0.142	17	8	3.18
Bin185	1	155.016	38.343	38.367	0.024	0	1	-1
Bin186	1	155.256	38.367	38.418	0.051	5	3	1.15
Bin187	1	157.011	38.418	38.631	0.214	19	13	1.66
Bin188	1	158.245	38.631	39.021	0.39	40	23	3.54
Bin189	1	160.536	39.021	39.109	0.087	14	5	4.02
Bin190	1	161.019	39.109	39.351	0.242	20	14	1.6
Bin191	1	161.502	39.351	39.782	0.431	48	25	4.6
Bin192	1	163.522	39.782	39.82	0.038	4	2	1.41
Bin193	1	163.762	39.82	40.119	0.299	32	18	3.3
Bin194	1	174.495	40.119	40.47	0.351	33	21	2.62
Bin195	1	178.2	40.47	40.64	0.17	16	10	1.89
Bin196	1	178.44	40.64	40.894	0.254	32	15	4.39
Bin197	1	182.744	40.894	40.961	0.068	6	4	1
Bin198	1	183.227	40.961	41.089	0.128	17	8	3.18
Bin199	1	188.149	41.089	41.695	0.606	39	36	0.5
Bin200	1	188.632	41.695	41.764	0.069	8	4	2
Bin201	1	189.362	41.764	41.821	0.057	3	3	0
Bin202	1	190.343	41.821	41.97	0.15	23	9	4.66
Bin203	1	190.826	41.97	42.051	0.081	9	5	1.79
Bin204	1	191.556	42.051	42.069	0.018	1	1	0
Bin205	1	192.039	42.069	42.089	0.02	4	1	3
Bin206	1	192.279	42.089	42.181	0.093	8	5	1.34
Bin207	1	192.762	42.181	42.212	0.031	1	2	-0.71
Bin208	1	193.742	42.212	42.249	0.037	9	2	4.95
Bin209	1	194.225	42.249	42.315	0.066	13	4	4.5
Bin210	1	194.955	42.315	42.374	0.059	11	3	4.62
Bin211	1	195.438	42.374	42.422	0.049	8	3	2.88
Bin212	1	196.168	42.422	42.782	0.359	52	21	6.76
Bin213	1	197.661	42.782	42.883	0.101	19	6	5.3
Bin214	1	198.144	42.883	42.929	0.046	2	3	-0.58
Bin215	1	199.637	42.929	42.957	0.029	1	2	-0.71
Bin216	1	199.876	42.957	43.065	0.108	20	6	5.71
Bin217	1	200.606	43.065	43.269	0.204	28	12	4.62
Bin218	2	0	0	0.106	0.106	17	6	4.49
Bin219	2	0.24	0.106	0.213	0.107	13	6	2.86
Bin220	2	3.945	0.213	0.454	0.242	20	14	1.6
Bin221	2	4.675	0.454	0.495	0.04	2	2	0
Bin222	2	5.158	0.495	0.568	0.074	7	4	1.5
Bin223	2	5.398	0.568	0.704	0.135	5	8	-1.06
Bin224	2	5.881	0.704	0.771	0.068	3	4	-0.5
Bin225	2	6.364	0.771	0.831	0.06	9	4	2.5
Bin226	2	6.604	0.831	0.841	0.01	0	1	-1
Bin227	2	7.584	0.841	0.981	0.14	17	8	3.18
Bin228	2	8.565	0.981	1.147	0.166	28	10	5.69
Bin229	2	8.805	1.147	1.197	0.051	9	3	3.46
Bin230	2	9.045	1.197	1.236	0.038	11	2	6.36
Bin231	2	9.284	1.236	1.311	0.075	4	4	0
Bin232	2	10.014	1.311	1.487	0.176	24	10	4.42
Bin233	2	10.744	1.487	1.646	0.159	19	9	3.33
Bin234	2	13.87	1.646	1.848	0.202	17	12	1.44
Bin235	2	14.353	1.848	2.095	0.246	27	14	3.47
Bin236	2	14.593	2.095	2.105	0.01	1	1	0
Bin237	2	15.323	2.105	2.571	0.466	28	27	0.19
Bin238	2	15.563	2.571	2.647	0.076	9	4	2.5
Bin239	2	16.046	2.647	2.789	0.142	9	8	0.35
Bin240	2	17.026	2.789	2.828	0.039	6	2	2.83
Bin241	2	17.509	2.828	3.15	0.323	16	19	-0.69
Bin242	2	17.749	3.15	3.227	0.077	7	5	0.89
Bin243	2	17.989	3.227	3.493	0.266	24	16	2
Bin244	2	32.373	3.493	4.021	0.528	35	31	0.71
Bin245	2	33.354	4.021	4.18	0.159	23	9	4.66
Bin246	2	33.593	4.18	4.263	0.083	3	5	-0.9
Bin247	2	33.833	4.263	4.367	0.104	13	6	2.86
Bin248	2	34.814	4.367	4.604	0.237	16	14	0.53
Bin249	2	36.306	4.604	4.749	0.144	11	8	1.06
Bin250	2	36.546	4.749	4.88	0.131	13	8	1.77
Bin251	2	38.567	4.88	4.993	0.112	10	7	1.13
Bin252	2	38.806	4.993	5.065	0.072	5	4	0.5
Bin253	2	39.536	5.065	5.399	0.333	28	20	1.79
Bin254	2	47.153	5.399	5.897	0.498	51	29	4.08
Bin255	2	48.646	5.897	6.087	0.19	17	11	1.81
Bin256	2	48.886	6.087	6.236	0.149	12	9	1
Bin257	2	49.126	6.236	6.387	0.152	4	9	-1.67
Bin258	2	50.106	6.387	6.823	0.436	29	26	0.59
Bin259	2	54.108	6.823	7.029	0.206	10	12	-0.58
Bin260	2	54.838	7.029	7.068	0.038	1	2	-0.71
Bin261	2	55.078	7.068	7.267	0.199	18	12	1.73
Bin262	2	55.808	7.267	7.364	0.097	6	6	0
Bin263	2	61.047	7.364	7.59	0.227	9	13	-1.11
Bin264	2	61.53	7.59	7.838	0.248	12	15	-0.78
Bin265	2	61.77	7.838	8.015	0.177	5	10	-1.58
Bin266	2	62.01	8.015	8.72	0.705	29	42	-2.01
Bin267	2	62.493	8.72	8.81	0.09	5	5	0
Bin268	2	62.732	8.81	8.897	0.087	5	5	0
Bin269	2	63.462	8.897	8.999	0.102	6	6	0
Bin270	2	63.702	8.999	9.141	0.142	8	8	0
Bin271	2	64.185	9.141	9.457	0.317	4	19	-3.44
Bin272	2	64.668	9.457	9.598	0.141	14	8	2.12
Bin273	2	64.908	9.598	9.924	0.326	7	19	-2.75
Bin274	2	65.148	9.924	10.189	0.266	15	16	-0.25
Bin275	2	66.128	10.189	10.748	0.558	28	33	-0.87
Bin276	2	67.621	10.748	11.096	0.348	17	20	-0.67
Bin277	2	67.861	11.096	12.036	0.94	39	55	-2.16
Bin278	2	68.101	12.036	12.101	0.065	2	4	-1
Bin279	2	70.665	12.101	15.858	3.757	123	221	-6.6
Bin280	2	71.148	15.858	15.88	0.022	1	1	0
Bin281	2	71.388	15.88	16.087	0.207	8	12	-1.16
Bin282	2	71.628	16.087	16.147	0.06	4	4	0
Bin283	2	71.868	16.147	16.202	0.055	4	3	0.58
Bin284	2	72.108	16.202	16.454	0.252	16	15	0.26
Bin285	2	72.348	16.454	16.549	0.096	3	6	-1.23
Bin286	2	72.587	16.549	18.065	1.515	48	89	-4.35
Bin287	2	73.07	18.065	18.126	0.062	2	4	-1
Bin288	2	73.31	18.126	18.461	0.335	12	20	-1.79
Bin289	2	73.55	18.461	18.525	0.063	2	4	-1
Bin290	2	73.79	18.525	18.638	0.113	6	7	-0.38
Bin291	2	74.03	18.638	18.691	0.053	1	3	-1.16
Bin292	2	74.76	18.691	18.744	0.053	1	3	-1.16
Bin293	2	74.999	18.744	18.803	0.059	1	3	-1.16
Bin294	2	75.729	18.803	19.068	0.265	18	16	0.5
Bin295	2	77.222	19.068	19.192	0.124	8	7	0.38
Bin296	2	77.462	19.192	19.233	0.041	2	2	0
Bin297	2	77.702	19.233	19.299	0.067	8	4	2
Bin298	2	77.941	19.299	19.497	0.197	12	12	0
Bin299	2	78.181	19.497	19.568	0.071	1	4	-1.5
Bin300	2	78.911	19.568	19.645	0.076	10	4	3
Bin301	2	79.151	19.645	19.671	0.026	3	2	0.71
Bin302	2	79.634	19.671	19.749	0.078	7	5	0.89
Bin303	2	79.874	19.749	19.857	0.108	7	6	0.41
Bin304	2	80.357	19.857	19.971	0.114	6	7	-0.38
Bin305	2	81.087	19.971	20.008	0.037	1	2	-0.71
Bin306	2	81.57	20.008	20.057	0.049	1	3	-1.16
Bin307	2	81.81	20.057	20.102	0.045	0	3	-1.73
Bin308	2	82.293	20.102	20.278	0.176	8	10	-0.63
Bin309	2	82.776	20.278	20.52	0.242	3	14	-2.94
Bin310	2	83.016	20.52	20.669	0.149	3	9	-2
Bin311	2	136.016	20.669	28.616	7.947	598	468	5.99
Bin312	2	136.746	28.616	28.725	0.109	16	6	4.08
Bin313	2	137.229	28.725	29.189	0.464	38	27	2.11
Bin314	2	138.721	29.189	29.397	0.208	23	12	3.17
Bin315	2	138.961	29.397	29.443	0.046	3	3	0
Bin316	2	139.444	29.443	29.587	0.145	12	9	1
Bin317	2	139.684	29.587	29.999	0.412	42	24	3.67
Bin318	2	140.665	29.999	30.565	0.566	54	33	3.65
Bin319	2	140.904	30.565	30.614	0.049	2	3	-0.58
Bin320	2	141.885	30.614	30.76	0.146	15	9	2
Bin321	2	142.125	30.76	30.786	0.026	0	2	-1.41
Bin322	2	143.617	30.786	31.059	0.274	21	16	1.25
Bin323	2	145.11	31.059	31.209	0.15	15	9	2
Bin324	2	145.593	31.209	31.251	0.042	5	2	2.12
Bin325	2	145.833	31.251	31.389	0.138	9	8	0.35
Bin326	2	146.316	31.389	31.533	0.144	15	8	2.47
Bin327	2	146.556	31.533	31.543	0.01	0	1	-1
Bin328	2	146.795	31.543	31.596	0.053	3	3	0
Bin329	2	147.525	31.596	31.646	0.05	2	3	-0.58
Bin330	2	147.765	31.646	31.984	0.338	34	20	3.13
Bin331	2	148.005	31.984	32.263	0.279	35	16	4.75
Bin332	2	149.24	32.263	33.446	1.184	96	70	3.1
Bin333	2	156.147	33.446	33.745	0.299	33	18	3.53
Bin334	2	156.387	33.745	33.758	0.013	3	1	2
Bin335	2	157.88	33.758	33.991	0.233	24	14	2.67
Bin336	2	161.006	33.991	34.167	0.175	14	10	1.26
Bin337	2	161.986	34.167	34.293	0.126	16	7	3.4
Bin338	2	162.469	34.293	34.34	0.048	5	3	1.15
Bin339	2	162.709	34.34	34.387	0.046	9	3	3.46
Bin340	2	163.192	34.387	34.472	0.085	8	5	1.34
Bin341	2	163.675	34.472	34.503	0.032	2	2	0
Bin342	2	163.915	34.503	34.585	0.082	2	5	-1.34
Bin343	2	164.155	34.585	34.738	0.152	9	9	0
Bin344	2	166.445	34.738	34.863	0.125	4	7	-1.14
Bin345	2	166.685	34.863	34.973	0.111	21	7	5.29
Bin346	2	167.168	34.973	35.103	0.13	15	8	2.47
Bin347	2	167.651	35.103	35.129	0.026	2	2	0
Bin348	2	169.672	35.129	35.154	0.025	2	1	1
Bin349	2	169.912	35.154	35.209	0.055	6	3	1.73
Bin350	2	170.395	35.209	35.244	0.035	4	2	1.41
Bin351	2	171.125	35.244	35.323	0.079	14	5	4.02
Bin352	2	171.364	35.323	35.378	0.055	8	3	2.88
Bin353	2	174.208	35.378	35.427	0.048	6	3	1.73
Bin354	2	174.447	35.427	35.705	0.279	34	16	4.5
Bin355	2	174.93	35.705	35.749	0.044	4	3	0.58
Bin356	2	175.414	35.749	35.93	0.181	24	11	3.92
Bin357	3	0	0	0.265	0.265	28	16	3
Bin358	3	0.24	0.265	0.367	0.102	8	6	0.81
Bin359	3	0.97	0.367	0.529	0.162	16	10	1.89
Bin360	3	1.95	0.529	1.115	0.586	77	35	7.09
Bin361	3	10.681	1.115	1.843	0.727	86	43	6.55
Bin362	3	11.164	1.843	1.875	0.032	3	2	0.71
Bin363	3	11.404	1.875	2.096	0.221	22	13	2.49
Bin364	3	12.384	2.096	2.159	0.063	8	4	2
Bin365	3	12.867	2.159	2.213	0.053	3	3	0
Bin366	3	14.888	2.213	2.329	0.116	8	7	0.38
Bin367	3	15.128	2.329	2.512	0.183	11	11	0
Bin368	3	15.368	2.512	2.639	0.127	13	7	2.27
Bin369	3	16.348	2.639	2.72	0.081	5	5	0
Bin370	3	16.588	2.72	3.127	0.407	39	24	3.06
Bin371	3	17.318	3.127	3.223	0.096	16	6	4.08
Bin372	3	20.161	3.223	3.277	0.054	4	3	0.58
Bin373	3	20.401	3.277	3.342	0.065	5	4	0.5
Bin374	3	20.64	3.342	3.481	0.139	12	8	1.41
Bin375	3	22.661	3.481	3.781	0.3	30	18	2.83
Bin376	3	35.144	3.781	4.586	0.805	84	47	5.39
Bin377	3	35.383	4.586	4.894	0.307	29	18	2.59
Bin378	3	37.674	4.894	5.515	0.621	57	37	3.28
Bin379	3	39.429	5.515	5.621	0.106	10	6	1.63
Bin380	3	40.158	5.621	5.868	0.247	32	15	4.39
Bin381	3	40.642	5.868	5.942	0.073	6	4	1
Bin382	3	40.881	5.942	6.04	0.098	10	6	1.63
Bin383	3	41.364	6.04	6.596	0.556	53	33	3.48
Bin384	3	42.345	6.596	7.877	1.282	116	76	4.58
Bin385	3	51.076	7.877	8.534	0.656	41	39	0.32
Bin386	3	52.056	8.534	8.659	0.125	15	7	3.02
Bin387	3	52.786	8.659	8.751	0.092	12	5	3.13
Bin388	3	53.026	8.751	8.783	0.033	6	2	2.83
Bin389	3	53.266	8.783	9.242	0.459	55	27	5.38
Bin390	3	53.505	9.242	9.256	0.014	1	1	0
Bin391	3	53.745	9.256	9.28	0.024	3	1	2
Bin392	3	53.985	9.28	9.337	0.057	4	3	0.58
Bin393	3	54.225	9.337	9.372	0.036	2	2	0
Bin394	3	54.465	9.372	9.423	0.051	6	3	1.73
Bin395	3	54.948	9.423	9.507	0.084	9	5	1.79
Bin396	3	55.431	9.507	9.528	0.021	2	1	1
Bin397	3	56.161	9.528	9.69	0.161	16	9	2.33
Bin398	3	56.401	9.69	9.986	0.296	35	17	4.36
Bin399	3	58.421	9.986	10.038	0.052	6	3	1.73
Bin400	3	58.661	10.038	10.087	0.049	2	3	-0.58
Bin401	3	58.901	10.087	10.123	0.036	1	2	-0.71
Bin402	3	59.141	10.123	10.177	0.054	4	3	0.58
Bin403	3	59.624	10.177	10.435	0.259	36	15	5.42
Bin404	3	64.234	10.435	10.777	0.342	23	20	0.67
Bin405	3	64.717	10.777	10.972	0.195	19	11	2.41
Bin406	3	64.957	10.972	11.176	0.204	18	12	1.73
Bin407	3	65.197	11.176	11.316	0.14	8	8	0
Bin408	3	69.5	11.316	12.114	0.798	58	47	1.6
Bin409	3	70.481	12.114	12.563	0.449	48	26	4.31
Bin410	3	71.715	12.563	12.67	0.107	7	6	0.41
Bin411	3	72.199	12.67	12.881	0.211	29	12	4.9
Bin412	3	72.682	12.881	12.993	0.112	6	7	-0.38
Bin413	3	73.165	12.993	13.076	0.082	4	5	-0.45
Bin414	3	77.167	13.076	13.655	0.579	34	34	0
Bin415	3	77.65	13.655	13.767	0.113	4	7	-1.14
Bin416	3	78.133	13.767	13.9	0.133	4	8	-1.42
Bin417	3	79.368	13.9	14.075	0.175	7	10	-0.95
Bin418	3	82.211	14.075	14.203	0.128	7	8	-0.36
Bin419	3	82.451	14.203	14.348	0.145	9	9	0
Bin420	3	83.943	14.348	14.521	0.174	5	10	-1.58
Bin421	3	84.183	14.521	14.601	0.079	6	5	0.45
Bin422	3	84.423	14.601	14.721	0.12	2	7	-1.89
Bin423	3	84.663	14.721	14.863	0.142	8	8	0
Bin424	3	85.146	14.863	14.877	0.015	4	1	3
Bin425	3	86.9	14.877	15.02	0.143	10	8	0.71
Bin426	3	87.63	15.02	15.102	0.082	0	5	-2.24
Bin427	3	87.87	15.102	15.153	0.052	4	3	0.58
Bin428	3	88.11	15.153	15.333	0.18	6	11	-1.51
Bin429	3	88.35	15.333	15.378	0.045	0	3	-1.73
Bin430	3	89.08	15.378	15.477	0.099	14	6	3.26
Bin431	3	89.563	15.477	15.584	0.107	6	6	0
Bin432	3	89.803	15.584	15.597	0.013	0	1	-1
Bin433	3	91.823	15.597	15.801	0.204	13	12	0.29
Bin434	3	92.063	15.801	15.902	0.101	4	6	-0.82
Bin435	3	92.303	15.902	16.184	0.282	18	17	0.24
Bin436	3	93.033	16.184	16.224	0.04	2	2	0
Bin437	3	93.272	16.224	16.416	0.192	12	11	0.3
Bin438	3	93.512	16.416	16.717	0.301	8	18	-2.36
Bin439	3	93.752	16.717	16.914	0.197	5	12	-2.02
Bin440	3	93.992	16.914	17.041	0.127	12	7	1.89
Bin441	3	94.232	17.041	17.188	0.147	9	9	0
Bin442	3	94.715	17.188	17.375	0.187	3	11	-2.41
Bin443	3	94.955	17.375	17.419	0.043	2	3	-0.58
Bin444	3	95.685	17.419	17.835	0.416	30	25	1
Bin445	3	95.924	17.835	18.075	0.24	15	14	0.26
Bin446	3	96.164	18.075	18.081	0.006	0	0	NA
Bin447	3	96.404	18.081	21.238	3.156	84	186	-7.48
Bin448	3	96.644	21.238	22.491	1.254	64	74	-1.17
Bin449	3	96.884	22.491	22.62	0.128	4	8	-1.42
Bin450	3	97.123	22.62	22.754	0.134	11	8	1.06
Bin451	3	97.363	22.754	22.884	0.13	4	8	-1.42
Bin452	3	98.093	22.884	23.482	0.598	28	35	-1.19
Bin453	3	98.576	23.482	23.569	0.087	6	5	0.45
Bin454	3	99.059	23.569	23.664	0.095	4	6	-0.82
Bin455	3	99.299	23.664	23.803	0.139	3	8	-1.77
Bin456	3	99.539	23.803	23.872	0.069	5	4	0.5
Bin457	3	99.779	23.872	23.969	0.096	4	6	-0.82
Bin458	3	100.262	23.969	24.067	0.098	5	6	-0.41
Bin459	3	100.992	24.067	24.421	0.355	12	21	-1.97
Bin460	3	107.554	24.421	24.471	0.05	6	3	1.73
Bin461	3	107.794	24.471	24.666	0.195	17	11	1.81
Bin462	3	108.034	24.666	24.679	0.013	0	1	-1
Bin463	3	109.014	24.679	25.164	0.484	27	29	-0.37
Bin464	3	112.719	25.164	25.392	0.229	10	13	-0.83
Bin465	3	112.959	25.392	25.498	0.106	0	6	-2.45
Bin466	3	113.199	25.498	25.619	0.121	17	7	3.78
Bin467	3	114.954	25.619	25.88	0.26	12	15	-0.78
Bin468	3	115.934	25.88	25.972	0.093	4	5	-0.45
Bin469	3	116.174	25.972	26.216	0.244	17	14	0.8
Bin470	3	116.414	26.216	26.332	0.116	15	7	3.02
Bin471	3	118.704	26.332	26.443	0.11	16	6	4.08
Bin472	3	118.944	26.443	26.578	0.135	9	8	0.35
Bin473	3	120.178	26.578	26.684	0.106	4	6	-0.82
Bin474	3	120.418	26.684	26.702	0.018	0	1	-1
Bin475	3	120.901	26.702	26.724	0.022	0	1	-1
Bin476	3	121.141	26.724	26.74	0.016	1	1	0
Bin477	3	122.122	26.74	26.961	0.221	6	13	-1.94
Bin478	3	122.361	26.961	27.021	0.06	3	4	-0.5
Bin479	3	122.601	27.021	27.173	0.152	8	9	-0.34
Bin480	3	123.331	27.173	27.242	0.069	1	4	-1.5
Bin481	3	123.571	27.242	27.43	0.188	21	11	3.01
Bin482	3	124.551	27.43	27.448	0.018	0	1	-1
Bin483	3	124.791	27.448	27.554	0.106	9	6	1.22
Bin484	3	126.026	27.554	27.63	0.076	5	4	0.5
Bin485	3	127.006	27.63	27.671	0.041	4	2	1.41
Bin486	3	127.246	27.671	27.778	0.107	9	6	1.22
Bin487	3	128.226	27.778	27.88	0.102	9	6	1.22
Bin488	3	128.466	27.88	28.102	0.222	12	13	-0.28
Bin489	3	129.447	28.102	28.192	0.09	14	5	4.02
Bin490	3	129.687	28.192	28.242	0.05	3	3	0
Bin491	3	129.926	28.242	28.264	0.022	2	1	1
Bin492	3	130.166	28.264	28.415	0.151	9	9	0
Bin493	3	130.406	28.415	28.482	0.067	3	4	-0.5
Bin494	3	130.646	28.482	28.511	0.029	1	2	-0.71
Bin495	3	131.88	28.511	28.598	0.087	8	5	1.34
Bin496	3	132.12	28.598	28.623	0.026	2	2	0
Bin497	3	132.36	28.623	28.663	0.04	6	2	2.83
Bin498	3	132.6	28.663	28.759	0.096	10	6	1.63
Bin499	3	132.84	28.759	29.001	0.242	20	14	1.6
Bin500	3	133.323	29.001	29.175	0.174	19	10	2.84
Bin501	3	134.053	29.175	29.22	0.045	4	3	0.58
Bin502	3	134.292	29.22	29.304	0.085	7	5	0.89
Bin503	3	134.776	29.304	29.434	0.13	11	8	1.06
Bin504	3	135.259	29.434	29.522	0.088	14	5	4.02
Bin505	3	135.498	29.522	29.587	0.065	6	4	1
Bin506	3	135.738	29.587	29.614	0.027	2	2	0
Bin507	3	135.978	29.614	29.647	0.033	1	2	-0.71
Bin508	3	136.461	29.647	29.797	0.15	11	9	0.66
Bin509	3	136.944	29.797	29.854	0.057	6	3	1.73
Bin510	3	137.427	29.854	29.946	0.091	6	5	0.45
Bin511	3	138.408	29.946	29.981	0.035	1	2	-0.71
Bin512	3	138.648	29.981	30.209	0.229	23	13	2.77
Bin513	3	139.131	30.209	30.273	0.063	9	4	2.5
Bin514	3	139.371	30.273	30.308	0.035	2	2	0
Bin515	3	139.61	30.308	30.327	0.02	1	1	0
Bin516	3	141.103	30.327	30.338	0.011	0	1	-1
Bin517	3	141.343	30.338	30.404	0.065	8	4	2
Bin518	3	142.073	30.404	30.527	0.123	13	7	2.27
Bin519	3	142.313	30.527	30.626	0.099	8	6	0.81
Bin520	3	142.796	30.626	30.927	0.301	35	18	4
Bin521	3	143.035	30.927	31.49	0.563	57	33	4.17
Bin522	3	151.766	31.49	31.652	0.163	17	10	2.21
Bin523	3	152.249	31.652	32.003	0.351	24	21	0.65
Bin524	3	152.489	32.003	32.068	0.065	7	4	1.5
Bin525	3	153.219	32.068	32.275	0.206	33	12	6.06
Bin526	3	157.221	32.275	32.642	0.367	36	22	2.98
Bin527	3	158.202	32.642	32.837	0.195	21	11	3.01
Bin528	3	158.441	32.837	33.123	0.286	30	17	3.15
Bin529	3	159.676	33.123	33.887	0.764	80	45	5.21
Bin530	3	177.246	33.887	34.899	1.013	120	60	7.74
Bin531	3	177.976	34.899	34.918	0.018	5	1	4
Bin532	3	178.706	34.918	34.946	0.028	4	2	1.41
Bin533	3	179.686	34.946	35.135	0.19	31	11	6.03
Bin534	3	180.667	35.135	35.27	0.135	14	8	2.12
Bin535	3	180.907	35.27	35.296	0.026	1	2	-0.71
Bin536	3	182.141	35.296	35.313	0.017	2	1	1
Bin537	3	182.381	35.313	35.47	0.157	25	9	5.33
Bin538	3	182.621	35.47	35.538	0.067	7	4	1.5
Bin539	3	182.861	35.538	35.565	0.027	2	2	0
Bin540	3	183.841	35.565	35.599	0.034	2	2	0
Bin541	3	184.081	35.599	35.643	0.044	9	3	3.46
Bin542	3	185.315	35.643	35.662	0.019	3	1	2
Bin543	3	185.555	35.662	35.75	0.088	8	5	1.34
Bin544	3	185.795	35.75	35.796	0.046	5	3	1.15
Bin545	3	186.035	35.796	35.95	0.154	22	9	4.33
Bin546	3	186.765	35.95	36.085	0.135	12	8	1.41
Bin547	3	187.248	36.085	36.177	0.092	13	5	3.58
Bin548	3	187.488	36.177	36.407	0.23	26	14	3.2
Bin549	4	0	0	0.15	0.15	1	9	-2.67
Bin550	4	0.483	0.15	0.489	0.339	21	20	0.22
Bin551	4	1.213	0.489	0.519	0.03	3	2	0.71
Bin552	4	1.453	0.519	0.562	0.044	0	3	-1.73
Bin553	4	2.183	0.562	0.642	0.08	4	5	-0.45
Bin554	4	2.423	0.642	0.803	0.161	10	9	0.33
Bin555	4	2.662	0.803	1.004	0.201	4	12	-2.31
Bin556	4	2.902	1.004	1.224	0.22	15	13	0.55
Bin557	4	3.142	1.224	1.254	0.029	3	2	0.71
Bin558	4	3.382	1.254	1.709	0.455	3	27	-4.62
Bin559	4	4.112	1.709	1.816	0.107	4	6	-0.82
Bin560	4	5.346	1.816	2.036	0.22	7	13	-1.67
Bin561	4	5.586	2.036	2.354	0.318	1	19	-4.13
Bin562	4	8.151	2.354	2.465	0.111	2	7	-1.89
Bin563	4	8.634	2.465	2.491	0.025	1	1	0
Bin564	4	8.874	2.491	2.528	0.037	1	2	-0.71
Bin565	4	9.114	2.528	2.885	0.357	0	21	-4.58
Bin566	4	9.597	2.885	3.56	0.676	6	40	-5.38
Bin567	4	10.327	3.56	3.571	0.01	0	1	-1
Bin568	4	10.566	3.571	3.645	0.075	2	4	-1
Bin569	4	10.806	3.645	3.955	0.31	3	18	-3.54
Bin570	4	11.046	3.955	4.184	0.229	0	13	-3.61
Bin571	4	11.286	4.184	4.319	0.135	4	8	-1.42
Bin572	4	11.526	4.319	4.366	0.047	1	3	-1.16
Bin573	4	11.765	4.366	4.421	0.056	2	3	-0.58
Bin574	4	12.249	4.421	4.586	0.164	8	10	-0.63
Bin575	4	12.488	4.586	4.797	0.211	4	12	-2.31
Bin576	4	12.728	4.797	4.914	0.117	2	7	-1.89
Bin577	4	12.968	4.914	5.237	0.324	5	19	-3.21
Bin578	4	13.451	5.237	5.311	0.074	2	4	-1
Bin579	4	13.934	5.311	5.485	0.173	2	10	-2.53
Bin580	4	14.174	5.485	5.816	0.331	10	19	-2.07
Bin581	4	15.154	5.816	6.593	0.778	16	46	-4.43
Bin582	4	15.394	6.593	6.934	0.341	5	20	-3.36
Bin583	4	15.877	6.934	7.103	0.169	10	10	0
Bin584	4	16.117	7.103	7.375	0.272	7	16	-2.25
Bin585	4	17.098	7.375	12.713	5.337	108	314	-11.63
Bin586	4	18.59	12.713	13.227	0.515	11	30	-3.47
Bin587	4	18.83	13.227	13.338	0.111	0	7	-2.65
Bin588	4	19.07	13.338	13.616	0.278	8	16	-2
Bin589	4	19.31	13.616	13.939	0.322	10	19	-2.07
Bin590	4	23.015	13.939	15.075	1.136	23	67	-5.38
Bin591	4	23.498	15.075	15.662	0.587	6	35	-4.9
Bin592	4	23.738	15.662	15.763	0.101	9	6	1.22
Bin593	4	23.978	15.763	15.876	0.114	2	7	-1.89
Bin594	4	27.391	15.876	16.553	0.676	26	40	-2.22
Bin595	4	27.874	16.553	16.694	0.141	4	8	-1.42
Bin596	4	32.796	16.694	16.988	0.294	4	17	-3.15
Bin597	4	33.279	16.988	17.412	0.425	2	25	-4.6
Bin598	4	33.519	17.412	17.646	0.233	2	14	-3.21
Bin599	4	33.759	17.646	17.912	0.266	6	16	-2.5
Bin600	4	33.999	17.912	18	0.088	5	5	0
Bin601	4	34.239	18	18.025	0.025	2	1	1
Bin602	4	34.478	18.025	18.072	0.047	1	3	-1.16
Bin603	4	34.718	18.072	18.225	0.153	3	9	-2
Bin604	4	34.958	18.225	18.384	0.159	10	9	0.33
Bin605	4	35.198	18.384	18.429	0.044	3	3	0
Bin606	4	35.438	18.429	18.593	0.164	11	10	0.31
Bin607	4	35.677	18.593	18.657	0.065	1	4	-1.5
Bin608	4	35.917	18.657	18.767	0.11	3	6	-1.23
Bin609	4	36.647	18.767	18.948	0.181	9	11	-0.6
Bin610	4	40.353	18.948	19.106	0.158	14	9	1.66
Bin611	4	40.592	19.106	19.155	0.049	2	3	-0.58
Bin612	4	40.832	19.155	19.273	0.118	7	7	0
Bin613	4	41.072	19.273	19.326	0.053	3	3	0
Bin614	4	41.312	19.326	19.37	0.044	1	3	-1.16
Bin615	4	41.552	19.37	19.519	0.149	11	9	0.66
Bin616	4	46.791	19.519	19.644	0.125	4	7	-1.14
Bin617	4	47.03	19.644	19.651	0.007	0	0	NA
Bin618	4	49.321	19.651	20.546	0.895	66	53	1.78
Bin619	4	49.561	20.546	20.592	0.046	4	3	0.58
Bin620	4	53.864	20.592	20.89	0.298	22	18	0.94
Bin621	4	57.278	20.89	21.246	0.356	25	21	0.87
Bin622	4	57.761	21.246	21.343	0.097	5	6	-0.41
Bin623	4	58.741	21.343	21.368	0.025	0	1	-1
Bin624	4	59.224	21.368	21.461	0.093	7	5	0.89
Bin625	4	59.464	21.461	21.615	0.153	6	9	-1
Bin626	4	59.704	21.615	21.694	0.079	8	5	1.34
Bin627	4	59.944	21.694	21.776	0.083	6	5	0.45
Bin628	4	60.184	21.776	21.825	0.049	4	3	0.58
Bin629	4	61.418	21.825	21.84	0.015	1	1	0
Bin630	4	66.029	21.84	22	0.16	13	9	1.33
Bin631	4	66.759	22	22.168	0.168	22	10	3.79
Bin632	4	66.998	22.168	22.26	0.093	11	5	2.68
Bin633	4	67.481	22.26	22.425	0.165	10	10	0
Bin634	4	67.965	22.425	22.821	0.396	28	23	1.04
Bin635	4	68.945	22.821	23.06	0.239	24	14	2.67
Bin636	4	69.185	23.06	23.102	0.041	3	2	0.71
Bin637	4	71.475	23.102	23.157	0.055	10	3	4.04
Bin638	4	71.715	23.157	23.316	0.159	11	9	0.66
Bin639	4	71.955	23.316	23.659	0.343	21	20	0.22
Bin640	4	74.245	23.659	24.03	0.371	35	22	2.77
Bin641	4	74.485	24.03	24.066	0.036	4	2	1.41
Bin642	4	74.725	24.066	24.378	0.312	32	18	3.3
Bin643	4	74.965	24.378	25.543	1.165	111	69	5.05
Bin644	4	82.224	25.543	25.808	0.265	12	16	-1
Bin645	4	82.464	25.808	26.113	0.306	21	18	0.7
Bin646	4	82.703	26.113	26.35	0.236	24	14	2.67
Bin647	4	84.196	26.35	27.799	1.449	117	85	3.46
Bin648	4	85.689	27.799	27.86	0.062	5	4	0.5
Bin649	4	86.419	27.86	28.314	0.453	44	27	3.27
Bin650	4	90.421	28.314	28.91	0.597	37	35	0.33
Bin651	4	90.661	28.91	29.494	0.583	49	34	2.57
Bin652	4	92.153	29.494	29.854	0.361	20	21	-0.22
Bin653	4	93.646	29.854	29.9	0.046	3	3	0
Bin654	4	93.886	29.9	29.969	0.069	1	4	-1.5
Bin655	4	94.126	29.969	29.988	0.019	0	1	-1
Bin656	4	94.609	29.988	30.133	0.145	17	9	2.66
Bin657	4	94.848	30.133	30.296	0.163	25	10	4.74
Bin658	4	95.088	30.296	30.38	0.084	5	5	0
Bin659	4	96.581	30.38	30.429	0.049	3	3	0
Bin660	4	96.821	30.429	30.684	0.255	23	15	2.06
Bin661	4	97.061	30.684	30.706	0.022	1	1	0
Bin662	4	98.553	30.706	30.913	0.207	29	12	4.9
Bin663	4	99.036	30.913	30.983	0.07	6	4	1
Bin664	4	100.271	30.983	31.142	0.159	20	9	3.66
Bin665	4	100.511	31.142	31.203	0.062	7	4	1.5
Bin666	4	100.751	31.203	31.242	0.038	4	2	1.41
Bin667	4	101.731	31.242	31.262	0.02	0	1	-1
Bin668	4	101.971	31.262	31.318	0.056	7	3	2.31
Bin669	4	102.211	31.318	31.368	0.051	11	3	4.62
Bin670	4	102.694	31.368	31.427	0.058	3	3	0
Bin671	4	103.177	31.427	31.447	0.02	0	1	-1
Bin672	4	103.417	31.447	31.488	0.041	3	2	0.71
Bin673	4	103.656	31.488	31.818	0.33	36	19	3.9
Bin674	4	104.139	31.818	31.905	0.087	10	5	2.23
Bin675	4	104.379	31.905	31.974	0.069	2	4	-1
Bin676	4	105.36	31.974	32.011	0.037	5	2	2.12
Bin677	4	105.843	32.011	32.188	0.177	21	10	3.48
Bin678	4	106.083	32.188	32.217	0.029	6	2	2.83
Bin679	4	106.322	32.217	32.268	0.05	6	3	1.73
Bin680	4	106.562	32.268	32.47	0.202	12	12	0
Bin681	4	106.802	32.47	32.572	0.102	6	6	0
Bin682	4	109.645	32.572	33.251	0.679	49	40	1.42
Bin683	4	109.885	33.251	33.499	0.248	18	15	0.77
Bin684	4	115.124	33.499	34.11	0.61	68	36	5.33
Bin685	4	125.033	34.11	34.458	0.349	32	21	2.4
Bin686	4	126.267	34.458	34.483	0.024	4	1	3
Bin687	4	126.507	34.483	34.747	0.265	32	16	4
Bin688	4	127.237	34.747	35.278	0.531	52	31	3.77
Bin689	5	0	0	0.29	0.29	33	17	3.88
Bin690	5	0.73	0.29	0.358	0.067	12	4	4
Bin691	5	1.46	0.358	0.504	0.147	10	9	0.33
Bin692	5	4.303	0.504	0.536	0.032	2	2	0
Bin693	5	4.543	0.536	0.663	0.126	18	7	4.15
Bin694	5	4.783	0.663	0.684	0.022	1	1	0
Bin695	5	6.017	0.684	0.877	0.192	20	11	2.71
Bin696	5	6.257	0.877	0.952	0.075	7	4	1.5
Bin697	5	6.497	0.952	1.155	0.203	16	12	1.15
Bin698	5	6.737	1.155	1.171	0.016	1	1	0
Bin699	5	7.717	1.171	1.252	0.081	6	5	0.45
Bin700	5	8.698	1.252	1.312	0.06	7	4	1.5
Bin701	5	9.678	1.312	1.45	0.138	4	8	-1.42
Bin702	5	9.918	1.45	1.532	0.082	13	5	3.58
Bin703	5	11.938	1.532	1.725	0.193	15	11	1.2
Bin704	5	12.178	1.725	1.763	0.038	5	2	2.12
Bin705	5	12.418	1.763	1.795	0.032	0	2	-1.41
Bin706	5	12.658	1.795	1.803	0.007	2	0	Inf
Bin707	5	12.897	1.803	1.929	0.126	13	7	2.27
Bin708	5	13.381	1.929	2.031	0.102	10	6	1.63
Bin709	5	13.864	2.031	2.045	0.014	0	1	-1
Bin710	5	14.103	2.045	2.142	0.097	6	6	0
Bin711	5	14.343	2.142	2.185	0.043	6	3	1.73
Bin712	5	14.583	2.185	2.265	0.08	4	5	-0.45
Bin713	5	14.823	2.265	2.333	0.068	3	4	-0.5
Bin714	5	15.063	2.333	2.402	0.069	4	4	0
Bin715	5	15.546	2.402	2.465	0.063	4	4	0
Bin716	5	17.566	2.465	2.753	0.288	27	17	2.42
Bin717	5	17.806	2.753	2.997	0.244	23	14	2.4
Bin718	5	19.561	2.997	3.104	0.107	2	6	-1.63
Bin719	5	19.8	3.104	3.179	0.076	0	4	-2
Bin720	5	20.04	3.179	3.255	0.075	11	4	3.5
Bin721	5	20.28	3.255	3.438	0.183	22	11	3.31
Bin722	5	20.52	3.438	3.497	0.059	5	3	1.15
Bin723	5	22.013	3.497	3.561	0.064	7	4	1.5
Bin724	5	22.252	3.561	3.973	0.412	21	24	-0.62
Bin725	5	26.254	3.973	4.188	0.215	14	13	0.28
Bin726	5	26.494	4.188	4.323	0.135	7	8	-0.36
Bin727	5	28.249	4.323	4.776	0.453	19	27	-1.54
Bin728	5	28.979	4.776	5.253	0.477	22	28	-1.14
Bin729	5	29.709	5.253	5.376	0.123	12	7	1.89
Bin730	5	32.552	5.376	5.651	0.276	9	16	-1.75
Bin731	5	33.282	5.651	6.002	0.351	20	21	-0.22
Bin732	5	33.522	6.002	6.214	0.212	5	12	-2.02
Bin733	5	34.005	6.214	6.511	0.297	10	17	-1.7
Bin734	5	35.497	6.511	6.734	0.223	17	13	1.11
Bin735	5	35.98	6.734	7.014	0.28	9	16	-1.75
Bin736	5	42.543	7.014	8.268	1.254	50	74	-2.79
Bin737	5	44.297	8.268	10.351	2.084	41	123	-7.4
Bin738	5	44.78	10.351	14.364	4.012	110	236	-8.21
Bin739	5	46.015	14.364	15.007	0.643	24	38	-2.27
Bin740	5	46.745	15.007	15.84	0.833	28	49	-3
Bin741	5	47.228	15.84	16.106	0.266	5	16	-2.75
Bin742	5	47.468	16.106	16.192	0.086	3	5	-0.9
Bin743	5	47.951	16.192	16.337	0.145	10	9	0.33
Bin744	5	48.434	16.337	16.454	0.116	7	7	0
Bin745	5	49.164	16.454	16.504	0.051	4	3	0.58
Bin746	5	49.404	16.504	16.53	0.026	2	2	0
Bin747	5	49.887	16.53	16.559	0.029	0	2	-1.41
Bin748	5	50.37	16.559	16.592	0.033	2	2	0
Bin749	5	50.61	16.592	16.73	0.138	6	8	-0.71
Bin750	5	50.849	16.73	16.768	0.038	0	2	-1.41
Bin751	5	51.089	16.768	16.948	0.18	17	11	1.81
Bin752	5	51.329	16.948	17.117	0.168	6	10	-1.27
Bin753	5	51.812	17.117	17.378	0.261	10	15	-1.29
Bin754	5	52.542	17.378	17.914	0.536	29	32	-0.53
Bin755	5	53.523	17.914	18.095	0.182	10	11	-0.3
Bin756	5	53.762	18.095	18.35	0.255	11	15	-1.03
Bin757	5	61.379	18.35	18.416	0.066	3	4	-0.5
Bin758	5	62.109	18.416	18.532	0.115	8	7	0.38
Bin759	5	62.349	18.532	18.908	0.376	24	22	0.42
Bin760	5	63.079	18.908	18.97	0.062	1	4	-1.5
Bin761	5	63.319	18.97	18.984	0.014	0	1	-1
Bin762	5	65.073	18.984	19.06	0.076	6	4	1
Bin763	5	65.803	19.06	19.212	0.153	9	9	0
Bin764	5	66.286	19.212	19.443	0.231	21	14	1.87
Bin765	5	66.77	19.443	20.062	0.619	42	36	1
Bin766	5	67.009	20.062	20.141	0.079	4	5	-0.45
Bin767	5	69.3	20.141	20.402	0.261	16	15	0.26
Bin768	5	69.54	20.402	20.67	0.268	19	16	0.75
Bin769	5	69.779	20.67	21.027	0.357	26	21	1.09
Bin770	5	75.341	21.027	21.26	0.233	17	14	0.8
Bin771	5	75.581	21.26	21.354	0.094	6	6	0
Bin772	5	75.82	21.354	21.364	0.01	1	1	0
Bin773	5	76.303	21.364	21.375	0.011	2	1	1
Bin774	5	76.543	21.375	21.876	0.501	32	30	0.36
Bin775	5	77.524	21.876	22.002	0.126	4	7	-1.14
Bin776	5	77.764	22.002	22.136	0.134	7	8	-0.36
Bin777	5	79.518	22.136	22.154	0.018	2	1	1
Bin778	5	79.758	22.154	22.271	0.118	7	7	0
Bin779	5	79.998	22.271	22.348	0.077	7	5	0.89
Bin780	5	80.481	22.348	22.502	0.154	13	9	1.33
Bin781	5	80.721	22.502	22.571	0.069	7	4	1.5
Bin782	5	80.96	22.571	22.597	0.026	4	2	1.41
Bin783	5	81.941	22.597	22.886	0.289	24	17	1.69
Bin784	5	83.961	22.886	23.117	0.231	8	14	-1.61
Bin785	5	84.201	23.117	23.253	0.136	9	8	0.35
Bin786	5	85.182	23.253	23.468	0.215	12	13	-0.28
Bin787	5	86.674	23.468	23.732	0.264	21	16	1.25
Bin788	5	90.676	23.732	24.035	0.303	29	18	2.59
Bin789	5	91.159	24.035	24.082	0.047	8	3	2.88
Bin790	5	92.394	24.082	24.656	0.573	51	34	2.91
Bin791	5	92.877	24.656	25.281	0.625	40	37	0.49
Bin792	5	102.386	25.281	25.902	0.622	62	37	4.11
Bin793	5	102.869	25.902	26.297	0.395	33	23	2.08
Bin794	5	103.352	26.297	26.778	0.481	46	28	3.4
Bin795	5	104.082	26.778	26.864	0.086	15	5	4.47
Bin796	5	104.565	26.864	27.017	0.153	16	9	2.33
Bin797	5	104.805	27.017	27.181	0.165	10	10	0
Bin798	5	105.045	27.181	27.233	0.052	4	3	0.58
Bin799	5	105.284	27.233	27.299	0.066	5	4	0.5
Bin800	5	105.768	27.299	27.381	0.082	4	5	-0.45
Bin801	5	106.007	27.381	27.52	0.139	18	8	3.53
Bin802	5	106.247	27.52	27.74	0.22	26	13	3.6
Bin803	5	106.487	27.74	27.784	0.044	0	3	-1.73
Bin804	5	107.467	27.784	27.812	0.028	3	2	0.71
Bin805	5	107.707	27.812	27.853	0.041	6	2	2.83
Bin806	5	107.947	27.853	27.878	0.024	3	1	2
Bin807	5	108.187	27.878	27.899	0.021	0	1	-1
Bin808	5	109.167	27.899	27.955	0.056	5	3	1.15
Bin809	5	109.65	27.955	28.019	0.064	5	4	0.5
Bin810	5	109.89	28.019	28.128	0.109	9	6	1.22
Bin811	5	111.645	28.128	28.333	0.205	24	12	3.46
Bin812	5	111.885	28.333	28.496	0.163	10	10	0
Bin813	5	112.368	28.496	28.586	0.09	11	5	2.68
Bin814	5	112.607	28.586	28.616	0.029	4	2	1.41
Bin815	5	113.337	28.616	28.799	0.183	14	11	0.9
Bin816	5	114.067	28.799	28.889	0.09	8	5	1.34
Bin817	5	114.55	28.889	29.389	0.5	42	29	2.41
Bin818	5	116.043	29.389	29.895	0.505	40	30	1.82
Bin819	6	0	0	0.271	0.271	22	16	1.5
Bin820	6	0.73	0.271	0.397	0.126	16	7	3.4
Bin821	6	0.97	0.397	0.461	0.064	9	4	2.5
Bin822	6	1.453	0.461	0.516	0.055	2	3	-0.58
Bin823	6	2.183	0.516	0.606	0.09	10	5	2.23
Bin824	6	2.423	0.606	0.64	0.034	3	2	0.71
Bin825	6	2.906	0.64	0.795	0.155	10	9	0.33
Bin826	6	3.636	0.795	0.83	0.035	4	2	1.41
Bin827	6	3.875	0.83	1.048	0.218	24	13	3.05
Bin828	6	4.856	1.048	1.062	0.014	0	1	-1
Bin829	6	5.096	1.062	1.206	0.144	4	8	-1.42
Bin830	6	5.335	1.206	1.366	0.159	8	9	-0.34
Bin831	6	5.819	1.366	1.514	0.148	23	9	4.66
Bin832	6	6.549	1.514	1.605	0.091	13	5	3.58
Bin833	6	6.788	1.605	1.631	0.026	2	2	0
Bin834	6	7.028	1.631	1.679	0.048	8	3	2.88
Bin835	6	7.268	1.679	1.698	0.019	0	1	-1
Bin836	6	7.751	1.698	1.779	0.08	8	5	1.34
Bin837	6	8.234	1.779	1.798	0.019	3	1	2
Bin838	6	8.964	1.798	1.859	0.061	11	4	3.5
Bin839	6	9.204	1.859	1.985	0.126	14	7	2.64
Bin840	6	9.444	1.985	2.085	0.1	12	6	2.45
Bin841	6	9.683	2.085	2.235	0.15	14	9	1.66
Bin842	6	10.664	2.235	2.296	0.061	15	4	5.5
Bin843	6	11.899	2.296	2.325	0.029	1	2	-0.71
Bin844	6	12.138	2.325	2.415	0.09	8	5	1.34
Bin845	6	12.378	2.415	2.592	0.177	24	10	4.42
Bin846	6	12.618	2.592	2.741	0.15	15	9	2
Bin847	6	12.858	2.741	2.765	0.024	1	1	0
Bin848	6	13.098	2.765	2.846	0.081	10	5	2.23
Bin849	6	13.828	2.846	2.885	0.04	6	2	2.83
Bin850	6	14.808	2.885	2.912	0.026	3	2	0.71
Bin851	6	15.048	2.912	2.951	0.039	4	2	1.41
Bin852	6	15.531	2.951	3.059	0.108	11	6	2.04
Bin853	6	15.771	3.059	3.132	0.073	10	4	3
Bin854	6	16.254	3.132	3.291	0.159	18	9	3
Bin855	6	16.494	3.291	3.363	0.072	10	4	3
Bin856	6	17.224	3.363	3.562	0.198	14	12	0.58
Bin857	6	17.953	3.562	3.581	0.019	0	1	-1
Bin858	6	18.193	3.581	3.951	0.37	21	22	-0.22
Bin859	6	18.433	3.951	4.022	0.072	8	4	2
Bin860	6	26.05	4.022	4.498	0.476	33	28	0.94
Bin861	6	28.341	4.498	4.777	0.279	16	16	0
Bin862	6	29.575	4.777	4.842	0.065	1	4	-1.5
Bin863	6	29.815	4.842	4.868	0.026	2	2	0
Bin864	6	30.055	4.868	5.004	0.136	10	8	0.71
Bin865	6	30.295	5.004	5.044	0.039	4	2	1.41
Bin866	6	30.534	5.044	5.164	0.12	6	7	-0.38
Bin867	6	30.774	5.164	5.243	0.079	6	5	0.45
Bin868	6	31.014	5.243	5.361	0.117	6	7	-0.38
Bin869	6	31.744	5.361	5.492	0.132	7	8	-0.36
Bin870	6	32.979	5.492	5.612	0.12	7	7	0
Bin871	6	34.213	5.612	6.479	0.866	53	51	0.28
Bin872	6	38.517	6.479	6.57	0.091	8	5	1.34
Bin873	6	40.272	6.57	6.65	0.08	3	5	-0.9
Bin874	6	40.755	6.65	6.764	0.114	8	7	0.38
Bin875	6	42.509	6.764	6.782	0.018	0	1	-1
Bin876	6	42.749	6.782	6.927	0.145	13	9	1.33
Bin877	6	42.989	6.927	7.091	0.164	9	10	-0.32
Bin878	6	43.472	7.091	7.116	0.025	1	1	0
Bin879	6	44.202	7.116	7.175	0.058	8	3	2.88
Bin880	6	45.182	7.175	7.216	0.041	2	2	0
Bin881	6	45.422	7.216	7.317	0.101	5	6	-0.41
Bin882	6	48.548	7.317	7.638	0.322	12	19	-1.61
Bin883	6	48.788	7.638	7.699	0.061	5	4	0.5
Bin884	6	49.768	7.699	7.806	0.107	1	6	-2.04
Bin885	6	50.008	7.806	7.915	0.108	4	6	-0.82
Bin886	6	50.738	7.915	8.263	0.348	23	20	0.67
Bin887	6	50.978	8.263	8.318	0.055	1	3	-1.16
Bin888	6	51.218	8.318	8.392	0.074	1	4	-1.5
Bin889	6	51.701	8.392	8.453	0.06	0	4	-2
Bin890	6	51.941	8.453	8.764	0.311	5	18	-3.07
Bin891	6	52.18	8.764	9.117	0.353	14	21	-1.53
Bin892	6	52.42	9.117	9.369	0.253	18	15	0.77
Bin893	6	52.903	9.369	9.654	0.284	6	17	-2.67
Bin894	6	58.142	9.654	9.888	0.234	2	14	-3.21
Bin895	6	58.625	9.888	10.368	0.48	12	28	-3.03
Bin896	6	59.86	10.368	10.696	0.328	11	19	-1.84
Bin897	6	60.343	10.696	10.822	0.126	5	7	-0.76
Bin898	6	60.583	10.822	11.07	0.248	8	15	-1.81
Bin899	6	60.823	11.07	11.459	0.389	24	23	0.21
Bin900	6	61.306	11.459	12.021	0.561	22	33	-1.92
Bin901	6	61.546	12.021	12.49	0.469	27	28	-0.19
Bin902	6	68.453	12.49	13.724	1.234	44	73	-3.4
Bin903	6	68.693	13.724	13.827	0.103	3	6	-1.23
Bin904	6	68.933	13.827	15.727	1.9	32	112	-7.56
Bin905	6	69.173	15.727	15.808	0.081	3	5	-0.9
Bin906	6	69.412	15.808	16.936	1.128	34	66	-3.94
Bin907	6	72.538	16.936	18.151	1.215	37	72	-4.13
Bin908	6	73.268	18.151	19.492	1.342	15	79	-7.2
Bin909	6	75.289	19.492	19.577	0.085	4	5	-0.45
Bin910	6	75.529	19.577	19.706	0.129	4	8	-1.42
Bin911	6	75.768	19.706	19.796	0.09	2	5	-1.34
Bin912	6	76.252	19.796	19.865	0.069	4	4	0
Bin913	6	76.981	19.865	20.186	0.322	8	19	-2.53
Bin914	6	77.221	20.186	20.26	0.074	1	4	-1.5
Bin915	6	77.951	20.26	20.467	0.207	4	12	-2.31
Bin916	6	78.191	20.467	20.973	0.505	15	30	-2.74
Bin917	6	78.431	20.973	21.082	0.109	3	6	-1.23
Bin918	6	78.914	21.082	21.281	0.2	10	12	-0.58
Bin919	6	80.934	21.281	21.496	0.215	8	13	-1.39
Bin920	6	81.174	21.496	21.532	0.036	0	2	-1.41
Bin921	6	81.414	21.532	21.717	0.186	10	11	-0.3
Bin922	6	82.144	21.717	22.114	0.397	14	23	-1.88
Bin923	6	84.164	22.114	22.232	0.118	5	7	-0.76
Bin924	6	84.404	22.232	22.531	0.299	6	18	-2.83
Bin925	6	84.644	22.531	22.828	0.297	6	17	-2.67
Bin926	6	85.127	22.828	23.041	0.213	5	13	-2.22
Bin927	6	85.61	23.041	23.085	0.044	2	3	-0.58
Bin928	6	85.85	23.085	23.124	0.039	1	2	-0.71
Bin929	6	87.085	23.124	23.357	0.233	14	14	0
Bin930	6	88.065	23.357	23.503	0.147	6	9	-1
Bin931	6	88.305	23.503	23.888	0.385	25	23	0.41
Bin932	6	88.545	23.888	23.924	0.036	2	2	0
Bin933	6	91.671	23.924	24.059	0.135	8	8	0
Bin934	6	92.401	24.059	24.147	0.087	11	5	2.68
Bin935	6	92.64	24.147	24.309	0.162	16	10	1.89
Bin936	6	92.88	24.309	24.434	0.125	3	7	-1.51
Bin937	6	93.363	24.434	24.666	0.233	5	14	-2.41
Bin938	6	96.777	24.666	24.915	0.249	8	15	-1.81
Bin939	6	97.017	24.915	25.043	0.128	8	8	0
Bin940	6	97.256	25.043	25.09	0.046	4	3	0.58
Bin941	6	98.749	25.09	25.212	0.123	4	7	-1.14
Bin942	6	98.989	25.212	25.623	0.411	13	24	-2.25
Bin943	6	102.991	25.623	26.268	0.645	42	38	0.65
Bin944	6	104.226	26.268	26.419	0.15	15	9	2
Bin945	6	104.465	26.419	26.849	0.43	31	25	1.2
Bin946	6	105.7	26.849	27.796	0.947	69	56	1.73
Bin947	6	116.433	27.796	27.919	0.123	6	7	-0.38
Bin948	6	116.916	27.919	28.02	0.1	8	6	0.81
Bin949	6	122.805	28.02	28.436	0.416	21	25	-0.8
Bin950	6	123.288	28.436	28.466	0.03	3	2	0.71
Bin951	6	123.528	28.466	28.479	0.013	2	1	1
Bin952	6	123.768	28.479	28.629	0.15	13	9	1.33
Bin953	6	124.251	28.629	28.653	0.024	2	1	1
Bin954	6	125.486	28.653	28.837	0.185	22	11	3.31
Bin955	6	125.725	28.837	28.968	0.131	9	8	0.35
Bin956	6	125.965	28.968	29.071	0.102	12	6	2.45
Bin957	6	126.205	29.071	29.134	0.063	1	4	-1.5
Bin958	6	127.185	29.134	29.194	0.06	4	4	0
Bin959	6	127.425	29.194	29.439	0.245	21	14	1.87
Bin960	6	127.908	29.439	29.519	0.08	7	5	0.89
Bin961	6	128.148	29.519	29.53	0.011	5	1	4
Bin962	6	128.388	29.53	29.591	0.061	3	4	-0.5
Bin963	6	128.628	29.591	29.671	0.08	7	5	0.89
Bin964	6	130.648	29.671	29.808	0.137	17	8	3.18
Bin965	6	132.141	29.808	30.267	0.459	40	27	2.5
Bin966	6	144.173	30.267	30.5	0.233	28	14	3.74
Bin967	6	144.413	30.5	31.247	0.747	64	44	3.01
Bin968	7	0	0	0.12	0.12	16	7	3.4
Bin969	7	0.24	0.12	0.154	0.034	4	2	1.41
Bin970	7	0.48	0.154	0.308	0.154	7	9	-0.67
Bin971	7	0.963	0.308	0.427	0.119	8	7	0.38
Bin972	7	1.203	0.427	0.441	0.014	3	1	2
Bin973	7	1.932	0.441	0.636	0.195	28	11	5.12
Bin974	7	2.416	0.636	0.701	0.065	3	4	-0.5
Bin975	7	2.899	0.701	0.821	0.12	7	7	0
Bin976	7	3.629	0.821	0.908	0.086	6	5	0.45
Bin977	7	3.868	0.908	0.919	0.011	2	1	1
Bin978	7	4.849	0.919	0.939	0.02	3	1	2
Bin979	7	5.089	0.939	1.19	0.251	26	15	2.84
Bin980	7	7.653	1.19	1.302	0.112	10	7	1.13
Bin981	7	7.893	1.302	1.744	0.442	14	26	-2.36
Bin982	7	8.623	1.744	1.834	0.09	7	5	0.89
Bin983	7	8.863	1.834	2.111	0.277	19	16	0.75
Bin984	7	9.346	2.111	2.17	0.059	5	3	1.15
Bin985	7	10.076	2.17	2.225	0.055	8	3	2.88
Bin986	7	10.316	2.225	2.235	0.01	2	1	1
Bin987	7	10.799	2.235	2.318	0.082	0	5	-2.24
Bin988	7	11.779	2.318	2.817	0.5	26	29	-0.56
Bin989	7	25.673	2.817	2.954	0.137	8	8	0
Bin990	7	25.912	2.954	3.283	0.329	20	19	0.23
Bin991	7	27.405	3.283	3.786	0.503	55	30	4.56
Bin992	7	27.645	3.786	4.007	0.221	21	13	2.22
Bin993	7	28.128	4.007	4.972	0.965	68	57	1.45
Bin994	7	45.698	4.972	6.027	1.055	71	62	1.14
Bin995	7	45.938	6.027	6.056	0.028	3	2	0.71
Bin996	7	46.421	6.056	6.719	0.664	17	39	-3.53
Bin997	7	46.661	6.719	6.962	0.243	11	14	-0.8
Bin998	7	50.074	6.962	7.128	0.166	5	10	-1.58
Bin999	7	50.314	7.128	7.153	0.025	2	1	1
Bin1000	7	50.554	7.153	7.203	0.05	3	3	0
Bin1001	7	50.793	7.203	7.265	0.062	4	4	0
Bin1002	7	51.523	7.265	7.595	0.33	15	19	-0.92
Bin1003	7	52.253	7.595	8.407	0.812	53	48	0.72
Bin1004	7	54.008	8.407	8.756	0.348	9	20	-2.46
Bin1005	7	54.248	8.756	8.933	0.178	3	10	-2.21
Bin1006	7	54.731	8.933	9.342	0.408	14	24	-2.04
Bin1007	7	54.971	9.342	12.799	3.457	96	204	-7.57
Bin1008	7	55.21	12.799	15.412	2.614	89	154	-5.24
Bin1009	7	60.449	15.412	16.157	0.744	23	44	-3.17
Bin1010	7	60.689	16.157	16.606	0.449	15	26	-2.16
Bin1011	7	60.929	16.606	16.614	0.008	0	0	NA
Bin1012	7	61.412	16.614	16.665	0.051	4	3	0.58
Bin1013	7	61.652	16.665	16.963	0.299	14	18	-0.95
Bin1014	7	63.672	16.963	17.338	0.375	19	22	-0.64
Bin1015	7	64.155	17.338	17.389	0.05	0	3	-1.73
Bin1016	7	65.648	17.389	17.525	0.136	11	8	1.06
Bin1017	7	66.131	17.525	17.691	0.166	1	10	-2.85
Bin1018	7	66.371	17.691	17.757	0.066	2	4	-1
Bin1019	7	66.611	17.757	17.883	0.126	10	7	1.13
Bin1020	7	66.851	17.883	18.147	0.264	7	16	-2.25
Bin1021	7	67.09	18.147	18.358	0.211	15	12	0.86
Bin1022	7	67.574	18.358	18.805	0.447	31	26	0.98
Bin1023	7	69.328	18.805	19.259	0.454	15	27	-2.31
Bin1024	7	76.236	19.259	20.113	0.854	51	50	0.14
Bin1025	7	77.47	20.113	20.208	0.095	4	6	-0.82
Bin1026	7	82.709	20.208	21.154	0.946	35	56	-2.81
Bin1027	7	83.439	21.154	21.296	0.142	6	8	-0.71
Bin1028	7	84.42	21.296	21.643	0.347	18	20	-0.45
Bin1029	7	87.833	21.643	21.91	0.267	21	16	1.25
Bin1030	7	88.073	21.91	22.01	0.1	0	6	-2.45
Bin1031	7	88.556	22.01	22.311	0.301	17	18	-0.24
Bin1032	7	98.065	22.311	23.189	0.878	81	52	4.02
Bin1033	7	98.794	23.189	23.825	0.636	53	37	2.63
Bin1034	7	100.549	23.825	23.846	0.021	3	1	2
Bin1035	7	101.529	23.846	24.393	0.547	28	32	-0.71
Bin1036	7	103.55	24.393	24.667	0.274	20	16	1
Bin1037	7	104.033	24.667	24.696	0.03	1	2	-0.71
Bin1038	7	104.273	24.696	24.758	0.061	4	4	0
Bin1039	7	111.89	24.758	25.137	0.379	29	22	1.49
Bin1040	7	112.13	25.137	25.328	0.191	13	11	0.6
Bin1041	7	114.694	25.328	25.361	0.033	2	2	0
Bin1042	7	114.934	25.361	25.525	0.165	16	10	1.89
Bin1043	7	116.169	25.525	25.846	0.32	35	19	3.67
Bin1044	7	117.661	25.846	25.986	0.141	13	8	1.77
Bin1045	7	117.901	25.986	26.043	0.057	6	3	1.73
Bin1046	7	118.384	26.043	26.239	0.195	17	11	1.81
Bin1047	7	119.365	26.239	26.327	0.088	12	5	3.13
Bin1048	7	121.929	26.327	26.672	0.345	21	20	0.22
Bin1049	7	123.164	26.672	26.721	0.05	5	3	1.15
Bin1050	7	123.404	26.721	26.773	0.051	6	3	1.73
Bin1051	7	123.644	26.773	26.929	0.156	13	9	1.33
Bin1052	7	125.398	26.929	27.628	0.699	29	41	-1.88
Bin1053	7	129.4	27.628	28.057	0.429	63	25	7.59
Bin1054	7	129.64	28.057	28.077	0.02	2	1	1
Bin1055	7	130.621	28.077	28.152	0.075	7	4	1.5
Bin1056	7	131.351	28.152	28.411	0.259	29	15	3.61
Bin1057	7	133.915	28.411	28.556	0.146	15	9	2
Bin1058	7	135.408	28.556	29.697	1.14	107	67	4.88
Bin1059	8	0	0	0.453	0.453	56	27	5.58
Bin1060	8	0.24	0.453	0.47	0.017	3	1	2
Bin1061	8	1.732	0.47	0.682	0.211	21	12	2.6
Bin1062	8	2.713	0.682	0.722	0.041	5	2	2.12
Bin1063	8	7.952	0.722	0.84	0.118	4	7	-1.14
Bin1064	8	9.186	0.84	0.876	0.036	1	2	-0.71
Bin1065	8	9.426	0.876	1.008	0.132	13	8	1.77
Bin1066	8	9.666	1.008	1.03	0.022	0	1	-1
Bin1067	8	9.906	1.03	1.07	0.04	3	2	0.71
Bin1068	8	10.146	1.07	1.289	0.219	12	13	-0.28
Bin1069	8	23.559	1.289	2.468	1.179	65	69	-0.49
Bin1070	8	25.052	2.468	2.784	0.316	3	19	-3.67
Bin1071	8	25.535	2.784	2.983	0.199	16	12	1.15
Bin1072	8	25.774	2.983	3.016	0.032	3	2	0.71
Bin1073	8	26.014	3.016	3.05	0.034	3	2	0.71
Bin1074	8	26.254	3.05	3.123	0.073	7	4	1.5
Bin1075	8	26.737	3.123	3.184	0.061	7	4	1.5
Bin1076	8	26.977	3.184	3.323	0.14	12	8	1.41
Bin1077	8	27.957	3.323	3.378	0.054	3	3	0
Bin1078	8	28.197	3.378	3.459	0.081	12	5	3.13
Bin1079	8	28.68	3.459	3.488	0.029	4	2	1.41
Bin1080	8	28.92	3.488	3.513	0.025	1	1	0
Bin1081	8	29.16	3.513	3.757	0.244	27	14	3.47
Bin1082	8	35.049	3.757	3.887	0.129	4	8	-1.42
Bin1083	8	35.289	3.887	3.973	0.086	3	5	-0.9
Bin1084	8	35.529	3.973	4.066	0.093	3	5	-0.9
Bin1085	8	35.768	4.066	4.212	0.147	11	9	0.66
Bin1086	8	36.008	4.212	4.237	0.025	2	1	1
Bin1087	8	36.738	4.237	4.61	0.373	22	22	0
Bin1088	8	37.221	4.61	4.659	0.05	3	3	0
Bin1089	8	37.461	4.659	4.856	0.197	8	12	-1.16
Bin1090	8	37.701	4.856	4.889	0.033	1	2	-0.71
Bin1091	8	37.941	4.889	5.116	0.227	5	13	-2.22
Bin1092	8	38.181	5.116	5.169	0.053	4	3	0.58
Bin1093	8	38.42	5.169	5.264	0.096	4	6	-0.82
Bin1094	8	38.66	5.264	5.393	0.129	10	8	0.71
Bin1095	8	39.143	5.393	5.46	0.067	8	4	2
Bin1096	8	39.626	5.46	5.737	0.277	17	16	0.25
Bin1097	8	40.109	5.737	5.785	0.048	2	3	-0.58
Bin1098	8	40.593	5.785	5.84	0.055	4	3	0.58
Bin1099	8	41.076	5.84	5.982	0.142	8	8	0
Bin1100	8	42.056	5.982	6.002	0.019	1	1	0
Bin1101	8	42.296	6.002	6.04	0.038	6	2	2.83
Bin1102	8	42.536	6.04	6.207	0.167	11	10	0.31
Bin1103	8	42.776	6.207	6.32	0.114	10	7	1.13
Bin1104	8	43.259	6.32	6.724	0.403	3	24	-4.29
Bin1105	8	43.498	6.724	7.207	0.483	3	28	-4.73
Bin1106	8	43.738	7.207	7.861	0.655	20	39	-3.05
Bin1107	8	43.978	7.861	8.027	0.166	7	10	-0.95
Bin1108	8	44.218	8.027	8.512	0.485	16	29	-2.42
Bin1109	8	44.458	8.512	8.579	0.066	1	4	-1.5
Bin1110	8	44.697	8.579	8.942	0.363	18	21	-0.66
Bin1111	8	45.181	8.942	8.973	0.031	3	2	0.71
Bin1112	8	45.42	8.973	8.98	0.008	1	0	Inf
Bin1113	8	46.655	8.98	9.351	0.371	12	22	-2.13
Bin1114	8	46.895	9.351	10.078	0.727	18	43	-3.82
Bin1115	8	47.378	10.078	10.166	0.088	6	5	0.45
Bin1116	8	47.861	10.166	10.539	0.374	18	22	-0.86
Bin1117	8	48.344	10.539	14.447	3.907	109	230	-7.99
Bin1118	8	50.909	14.447	15.355	0.908	21	53	-4.4
Bin1119	8	51.392	15.355	16.586	1.231	40	73	-3.87
Bin1120	8	52.626	16.586	16.614	0.028	1	2	-0.71
Bin1121	8	52.866	16.614	16.871	0.257	5	15	-2.58
Bin1122	8	53.106	16.871	16.898	0.027	1	2	-0.71
Bin1123	8	53.589	16.898	17.386	0.488	17	29	-2.23
Bin1124	8	53.829	17.386	17.417	0.031	1	2	-0.71
Bin1125	8	54.069	17.417	17.428	0.011	0	1	-1
Bin1126	8	54.309	17.428	17.577	0.149	6	9	-1
Bin1127	8	54.548	17.577	17.893	0.316	13	19	-1.38
Bin1128	8	54.788	17.893	18.282	0.389	22	23	-0.21
Bin1129	8	55.271	18.282	18.412	0.13	6	8	-0.71
Bin1130	8	56.252	18.412	18.509	0.096	5	6	-0.41
Bin1131	8	56.492	18.509	18.781	0.272	4	16	-3
Bin1132	8	56.731	18.781	18.832	0.051	1	3	-1.16
Bin1133	8	56.971	18.832	18.868	0.036	0	2	-1.41
Bin1134	8	57.454	18.868	18.939	0.072	3	4	-0.5
Bin1135	8	58.184	18.939	19.194	0.255	12	15	-0.78
Bin1136	8	60.205	19.194	19.449	0.255	6	15	-2.33
Bin1137	8	60.935	19.449	19.692	0.243	10	14	-1.07
Bin1138	8	61.418	19.692	20.099	0.407	17	24	-1.43
Bin1139	8	61.658	20.099	20.2	0.101	4	6	-0.82
Bin1140	8	61.897	20.2	20.283	0.083	10	5	2.23
Bin1141	8	62.627	20.283	20.62	0.337	18	20	-0.45
Bin1142	8	62.867	20.62	20.696	0.075	3	4	-0.5
Bin1143	8	63.848	20.696	20.714	0.018	1	1	0
Bin1144	8	64.087	20.714	20.923	0.21	17	12	1.44
Bin1145	8	64.327	20.923	21.078	0.154	10	9	0.33
Bin1146	8	66.348	21.078	21.784	0.706	38	42	-0.62
Bin1147	8	66.587	21.784	22.772	0.989	47	58	-1.45
Bin1148	8	88.5	22.772	24.402	1.629	115	96	1.93
Bin1149	8	88.74	24.402	24.426	0.024	1	1	0
Bin1150	8	93.979	24.426	24.922	0.497	38	29	1.67
Bin1151	8	94.219	24.922	25.333	0.411	31	24	1.43
Bin1152	8	97.632	25.333	25.478	0.145	10	9	0.33
Bin1153	8	98.115	25.478	25.506	0.028	2	2	0
Bin1154	8	98.355	25.506	25.625	0.119	4	7	-1.14
Bin1155	8	98.595	25.625	25.765	0.139	16	8	2.83
Bin1156	8	99.078	25.765	25.9	0.135	14	8	2.12
Bin1157	8	99.561	25.9	26.106	0.206	19	12	2.02
Bin1158	8	104.483	26.106	26.149	0.043	3	3	0
Bin1159	8	104.966	26.149	26.252	0.103	9	6	1.22
Bin1160	8	105.206	26.252	26.291	0.039	2	2	0
Bin1161	8	105.689	26.291	26.324	0.033	4	2	1.41
Bin1162	8	105.929	26.324	26.355	0.031	3	2	0.71
Bin1163	8	106.412	26.355	26.439	0.084	8	5	1.34
Bin1164	8	106.652	26.439	26.518	0.079	4	5	-0.45
Bin1165	8	106.892	26.518	26.594	0.076	6	4	1
Bin1166	8	107.131	26.594	26.727	0.133	8	8	0
Bin1167	8	107.861	26.727	26.858	0.131	8	8	0
Bin1168	8	110.426	26.858	26.976	0.118	9	7	0.75
Bin1169	8	111.406	26.976	27.162	0.185	14	11	0.9
Bin1170	8	112.136	27.162	27.321	0.16	13	9	1.33
Bin1171	8	113.371	27.321	27.544	0.223	18	13	1.38
Bin1172	8	117.675	27.544	27.582	0.038	3	2	0.71
Bin1173	8	118.158	27.582	27.824	0.242	16	14	0.53
Bin1174	8	118.641	27.824	27.935	0.111	19	7	4.53
Bin1175	8	119.621	27.935	28.118	0.183	18	11	2.11
Bin1176	8	120.351	28.118	28.439	0.321	23	19	0.91
Bin1177	9	0	0	0.134	0.134	1	8	-2.48
Bin1178	9	0.483	0.134	0.599	0.465	10	27	-3.27
Bin1179	9	0.723	0.599	0.653	0.054	0	3	-1.73
Bin1180	9	0.963	0.653	0.897	0.244	6	14	-2.14
Bin1181	9	1.203	0.897	0.941	0.044	4	3	0.58
Bin1182	9	1.932	0.941	1.318	0.377	18	22	-0.86
Bin1183	9	2.172	1.318	2.021	0.703	12	41	-4.53
Bin1184	9	2.412	2.021	2.333	0.311	11	18	-1.65
Bin1185	9	2.652	2.333	4.352	2.019	74	119	-4.13
Bin1186	9	3.135	4.352	5.173	0.821	29	48	-2.75
Bin1187	9	3.375	5.173	5.63	0.457	12	27	-2.89
Bin1188	9	4.105	5.63	6.015	0.386	16	23	-1.46
Bin1189	9	4.345	6.015	6.066	0.051	4	3	0.58
Bin1190	9	4.584	6.066	6.118	0.052	0	3	-1.73
Bin1191	9	4.824	6.118	6.586	0.468	12	28	-3.03
Bin1192	9	5.307	6.586	6.604	0.018	1	1	0
Bin1193	9	5.547	6.604	6.747	0.143	0	8	-2.83
Bin1194	9	6.277	6.747	6.9	0.153	1	9	-2.67
Bin1195	9	6.517	6.9	6.936	0.036	0	2	-1.41
Bin1196	9	7.751	6.936	7.089	0.153	4	9	-1.67
Bin1197	9	7.991	7.089	7.138	0.049	0	3	-1.73
Bin1198	9	8.474	7.138	7.752	0.613	18	36	-3
Bin1199	9	8.714	7.752	7.827	0.075	2	4	-1
Bin1200	9	9.695	7.827	7.96	0.134	4	8	-1.42
Bin1201	9	10.178	7.96	8.001	0.041	0	2	-1.41
Bin1202	9	10.908	8.001	8.159	0.158	3	9	-2
Bin1203	9	11.147	8.159	8.513	0.354	4	21	-3.71
Bin1204	9	11.387	8.513	8.618	0.105	7	6	0.41
Bin1205	9	11.627	8.618	8.725	0.108	6	6	0
Bin1206	9	12.607	8.725	8.96	0.235	2	14	-3.21
Bin1207	9	12.847	8.96	8.987	0.027	1	2	-0.71
Bin1208	9	13.577	8.987	9.368	0.381	7	22	-3.2
Bin1209	9	15.598	9.368	9.519	0.151	9	9	0
Bin1210	9	15.837	9.519	9.643	0.124	7	7	0
Bin1211	9	16.077	9.643	9.939	0.296	9	17	-1.94
Bin1212	9	16.317	9.939	10.017	0.078	1	5	-1.79
Bin1213	9	17.552	10.017	10.159	0.141	1	8	-2.48
Bin1214	9	18.532	10.159	10.747	0.589	13	35	-3.72
Bin1215	9	18.772	10.747	10.832	0.085	8	5	1.34
Bin1216	9	21.615	10.832	11.271	0.439	11	26	-2.94
Bin1217	9	21.855	11.271	12.203	0.932	45	55	-1.35
Bin1218	9	59.91	12.203	14.382	2.179	105	128	-2.04
Bin1219	9	60.64	14.382	14.826	0.444	30	26	0.78
Bin1220	9	61.123	14.826	14.84	0.014	0	1	-1
Bin1221	9	61.363	14.84	14.93	0.09	10	5	2.23
Bin1222	9	61.846	14.93	15.011	0.081	5	5	0
Bin1223	9	62.826	15.011	15.44	0.43	25	25	0
Bin1224	9	63.066	15.44	15.598	0.158	6	9	-1
Bin1225	9	63.306	15.598	15.817	0.218	6	13	-1.94
Bin1226	9	64.54	15.817	16.039	0.222	9	13	-1.11
Bin1227	9	64.78	16.039	16.359	0.32	25	19	1.37
Bin1228	9	65.263	16.359	16.414	0.054	2	3	-0.58
Bin1229	9	66.498	16.414	16.519	0.105	7	6	0.41
Bin1230	9	70.802	16.519	16.717	0.199	10	12	-0.58
Bin1231	9	71.285	16.717	17.037	0.319	30	19	2.52
Bin1232	9	71.768	17.037	17.255	0.219	14	13	0.28
Bin1233	9	72.008	17.255	17.491	0.236	25	14	2.94
Bin1234	9	72.491	17.491	17.559	0.067	3	4	-0.5
Bin1235	9	72.731	17.559	17.69	0.132	8	8	0
Bin1236	9	73.711	17.69	17.793	0.103	9	6	1.22
Bin1237	9	74.194	17.793	17.905	0.112	7	7	0
Bin1238	9	74.677	17.905	17.937	0.032	2	2	0
Bin1239	9	74.917	17.937	17.998	0.061	1	4	-1.5
Bin1240	9	75.647	17.998	18.145	0.147	9	9	0
Bin1241	9	76.13	18.145	18.158	0.013	1	1	0
Bin1242	9	76.37	18.158	18.178	0.02	1	1	0
Bin1243	9	76.61	18.178	18.306	0.128	8	8	0
Bin1244	9	78.102	18.306	18.363	0.056	6	3	1.73
Bin1245	9	78.342	18.363	18.431	0.069	2	4	-1
Bin1246	9	79.072	18.431	18.511	0.079	15	5	4.47
Bin1247	9	79.312	18.511	18.579	0.069	9	4	2.5
Bin1248	9	79.552	18.579	18.736	0.156	12	9	1
Bin1249	9	80.035	18.736	18.766	0.03	5	2	2.12
Bin1250	9	80.275	18.766	18.818	0.051	5	3	1.15
Bin1251	9	80.514	18.818	18.899	0.081	3	5	-0.9
Bin1252	9	80.754	18.899	18.929	0.03	1	2	-0.71
Bin1253	9	81.237	18.929	19.01	0.081	7	5	0.89
Bin1254	9	81.477	19.01	19.069	0.059	7	3	2.31
Bin1255	9	82.458	19.069	19.099	0.031	2	2	0
Bin1256	9	82.941	19.099	19.176	0.077	10	5	2.23
Bin1257	9	83.921	19.176	19.24	0.064	5	4	0.5
Bin1258	9	84.161	19.24	19.27	0.03	6	2	2.83
Bin1259	9	84.644	19.27	19.295	0.025	2	1	1
Bin1260	9	85.127	19.295	19.45	0.155	15	9	2
Bin1261	9	85.61	19.45	19.55	0.1	11	6	2.04
Bin1262	9	86.093	19.55	19.805	0.256	23	15	2.06
Bin1263	9	86.333	19.805	20.063	0.257	31	15	4.13
Bin1264	9	86.573	20.063	20.212	0.149	18	9	3
Bin1265	9	86.813	20.212	20.283	0.071	7	4	1.5
Bin1266	9	87.296	20.283	20.374	0.091	8	5	1.34
Bin1267	9	87.536	20.374	20.497	0.123	8	7	0.38
Bin1268	9	88.019	20.497	20.548	0.051	5	3	1.15
Bin1269	9	88.258	20.548	20.59	0.042	3	2	0.71
Bin1270	9	88.988	20.59	20.855	0.266	34	16	4.5
Bin1271	9	89.718	20.855	20.891	0.035	4	2	1.41
Bin1272	9	89.958	20.891	21.092	0.201	15	12	0.86
Bin1273	9	91.451	21.092	21.131	0.039	2	2	0
Bin1274	9	91.691	21.131	21.153	0.022	3	1	2
Bin1275	9	91.93	21.153	21.177	0.023	1	1	0
Bin1276	9	92.17	21.177	21.279	0.102	11	6	2.04
Bin1277	9	92.41	21.279	21.309	0.03	1	2	-0.71
Bin1278	9	92.65	21.309	21.372	0.063	10	4	3
Bin1279	9	92.89	21.372	21.381	0.009	0	1	-1
Bin1280	9	93.373	21.381	21.514	0.134	5	8	-1.06
Bin1281	9	93.613	21.514	21.53	0.015	0	1	-1
Bin1282	9	94.096	21.53	21.597	0.067	4	4	0
Bin1283	9	95.588	21.597	21.639	0.042	5	2	2.12
Bin1284	9	95.828	21.639	21.794	0.155	6	9	-1
Bin1285	9	96.068	21.794	21.921	0.128	9	8	0.35
Bin1286	9	102.975	21.921	22.177	0.255	24	15	2.32
Bin1287	9	103.956	22.177	22.201	0.025	4	1	3
Bin1288	9	104.196	22.201	22.249	0.048	6	3	1.73
Bin1289	9	104.435	22.249	22.323	0.074	11	4	3.5
Bin1290	9	104.675	22.323	22.395	0.072	4	4	0
Bin1291	9	106.43	22.395	22.549	0.155	10	9	0.33
Bin1292	9	107.16	22.549	23.011	0.462	52	27	4.81
Bin1293	10	0	0	0.775	0.775	27	46	-2.8
Bin1294	10	0.483	0.775	0.878	0.104	13	6	2.86
Bin1295	10	0.723	0.878	0.908	0.029	0	2	-1.41
Bin1296	10	2.477	0.908	0.97	0.063	2	4	-1
Bin1297	10	2.717	0.97	1.227	0.257	15	15	0
Bin1298	10	3.2	1.227	1.265	0.037	3	2	0.71
Bin1299	10	3.44	1.265	1.315	0.051	2	3	-0.58
Bin1300	10	3.68	1.315	2.301	0.986	35	58	-3.02
Bin1301	10	3.92	2.301	2.556	0.255	16	15	0.26
Bin1302	10	6.763	2.556	2.636	0.079	6	5	0.45
Bin1303	10	7.003	2.636	3.524	0.888	23	52	-4.02
Bin1304	10	9.023	3.524	4.114	0.59	16	35	-3.21
Bin1305	10	10.004	4.114	4.938	0.824	26	49	-3.29
Bin1306	10	10.243	4.938	5.294	0.356	3	21	-3.93
Bin1307	10	11.224	5.294	5.334	0.04	0	2	-1.41
Bin1308	10	11.464	5.334	5.385	0.051	2	3	-0.58
Bin1309	10	11.704	5.385	5.482	0.097	2	6	-1.63
Bin1310	10	11.943	5.482	6.422	0.94	32	55	-3.1
Bin1311	10	12.183	6.422	6.891	0.468	8	28	-3.78
Bin1312	10	12.423	6.891	8.113	1.223	29	72	-5.07
Bin1313	10	12.663	8.113	8.214	0.101	2	6	-1.63
Bin1314	10	13.146	8.214	8.503	0.289	3	17	-3.4
Bin1315	10	13.386	8.503	9.189	0.686	22	40	-2.85
Bin1316	10	13.625	9.189	9.286	0.097	3	6	-1.23
Bin1317	10	13.865	9.286	9.559	0.273	3	16	-3.25
Bin1318	10	14.105	9.559	10.316	0.757	29	45	-2.39
Bin1319	10	14.835	10.316	11.174	0.858	30	51	-2.94
Bin1320	10	15.075	11.174	11.367	0.193	8	11	-0.91
Bin1321	10	15.315	11.367	11.524	0.157	4	9	-1.67
Bin1322	10	18.441	11.524	11.566	0.042	5	2	2.12
Bin1323	10	18.68	11.566	11.587	0.021	0	1	-1
Bin1324	10	19.164	11.587	11.646	0.059	5	3	1.15
Bin1325	10	19.403	11.646	11.711	0.065	1	4	-1.5
Bin1326	10	20.133	11.711	11.822	0.111	5	7	-0.76
Bin1327	10	20.373	11.822	11.857	0.035	2	2	0
Bin1328	10	22.394	11.857	11.944	0.086	6	5	0.45
Bin1329	10	22.633	11.944	12.001	0.057	3	3	0
Bin1330	10	22.873	12.001	12.903	0.902	33	53	-2.75
Bin1331	10	24.894	12.903	12.979	0.076	6	4	1
Bin1332	10	25.377	12.979	13.039	0.06	4	4	0
Bin1333	10	25.86	13.039	13.085	0.046	2	3	-0.58
Bin1334	10	26.343	13.085	13.727	0.642	28	38	-1.63
Bin1335	10	27.323	13.727	13.757	0.03	1	2	-0.71
Bin1336	10	27.563	13.757	13.905	0.147	17	9	2.66
Bin1337	10	29.056	13.905	14.129	0.224	6	13	-1.94
Bin1338	10	29.539	14.129	14.393	0.263	19	15	1.03
Bin1339	10	33.244	14.393	14.473	0.081	8	5	1.34
Bin1340	10	33.484	14.473	14.52	0.047	4	3	0.58
Bin1341	10	33.724	14.52	14.556	0.036	0	2	-1.41
Bin1342	10	33.964	14.556	14.57	0.014	3	1	2
Bin1343	10	34.204	14.57	14.578	0.008	0	0	NA
Bin1344	10	34.443	14.578	14.648	0.07	3	4	-0.5
Bin1345	10	34.926	14.648	14.765	0.117	8	7	0.38
Bin1346	10	36.681	14.765	14.81	0.045	3	3	0
Bin1347	10	36.921	14.81	14.967	0.156	7	9	-0.67
Bin1348	10	37.161	14.967	15.627	0.66	39	39	0
Bin1349	10	40.866	15.627	15.799	0.172	7	10	-0.95
Bin1350	10	41.106	15.799	16.001	0.202	13	12	0.29
Bin1351	10	42.086	16.001	16.107	0.106	14	6	3.26
Bin1352	10	42.326	16.107	16.163	0.056	5	3	1.15
Bin1353	10	43.307	16.163	16.197	0.034	0	2	-1.41
Bin1354	10	43.546	16.197	16.386	0.189	5	11	-1.81
Bin1355	10	44.029	16.386	16.614	0.228	4	13	-2.5
Bin1356	10	47.443	16.614	16.88	0.266	11	16	-1.25
Bin1357	10	47.683	16.88	17.341	0.461	42	27	2.88
Bin1358	10	47.922	17.341	17.395	0.055	7	3	2.31
Bin1359	10	49.415	17.395	17.86	0.465	30	27	0.57
Bin1360	10	49.898	17.86	18.009	0.149	12	9	1
Bin1361	10	50.628	18.009	18.198	0.189	8	11	-0.91
Bin1362	10	51.863	18.198	18.513	0.315	36	19	3.9
Bin1363	10	53.617	18.513	18.582	0.069	5	4	0.5
Bin1364	10	56.743	18.582	18.748	0.167	22	10	3.79
Bin1365	10	57.473	18.748	18.849	0.101	9	6	1.22
Bin1366	10	57.713	18.849	19.151	0.302	44	18	6.12
Bin1367	10	61.126	19.151	19.304	0.152	8	9	-0.34
Bin1368	10	61.366	19.304	19.674	0.371	29	22	1.49
Bin1369	10	63.931	19.674	19.875	0.201	17	12	1.44
Bin1370	10	64.171	19.875	19.934	0.059	5	3	1.15
Bin1371	10	64.901	19.934	20.198	0.264	37	16	5.25
Bin1372	10	65.384	20.198	20.753	0.555	48	33	2.61
Bin1373	10	73.737	20.753	21.087	0.334	23	20	0.67
Bin1374	10	73.976	21.087	21.663	0.576	54	34	3.43
Bin1375	10	74.216	21.663	21.716	0.053	2	3	-0.58
Bin1376	10	78.52	21.716	21.736	0.02	2	1	1
Bin1377	10	78.76	21.736	21.795	0.059	2	3	-0.58
Bin1378	10	79.243	21.795	21.918	0.123	7	7	0
Bin1379	10	79.726	21.918	21.986	0.068	13	4	4.5
Bin1380	10	80.209	21.986	22.07	0.085	9	5	1.79
Bin1381	10	81.702	22.07	22.172	0.102	12	6	2.45
Bin1382	10	81.941	22.172	22.214	0.042	10	2	5.65
Bin1383	10	82.425	22.214	22.304	0.09	10	5	2.23
Bin1384	10	82.664	22.304	22.382	0.078	4	5	-0.45
Bin1385	10	83.645	22.382	22.523	0.141	20	8	4.24
Bin1386	10	83.885	22.523	22.581	0.058	8	3	2.88
Bin1387	10	84.124	22.581	22.66	0.078	8	5	1.34
Bin1388	10	84.854	22.66	22.797	0.138	12	8	1.41
Bin1389	10	85.094	22.797	22.838	0.041	2	2	0
Bin1390	10	85.334	22.838	23.135	0.296	41	17	5.82
Bin1391	11	0	0	0.222	0.222	16	13	0.83
Bin1392	11	0.24	0.222	0.371	0.149	15	9	2
Bin1393	11	3.945	0.371	0.632	0.261	16	15	0.26
Bin1394	11	4.675	0.632	0.702	0.07	3	4	-0.5
Bin1395	11	5.158	0.702	0.799	0.097	8	6	0.81
Bin1396	11	5.398	0.799	1.014	0.215	9	13	-1.11
Bin1397	11	5.638	1.014	1.165	0.152	7	9	-0.67
Bin1398	11	5.878	1.165	1.267	0.102	5	6	-0.41
Bin1399	11	13.495	1.267	1.657	0.39	22	23	-0.21
Bin1400	11	13.735	1.657	1.911	0.255	22	15	1.8
Bin1401	11	14.218	1.911	1.928	0.016	1	1	0
Bin1402	11	15.972	1.928	2.374	0.446	35	26	1.76
Bin1403	11	16.953	2.374	2.426	0.052	5	3	1.15
Bin1404	11	17.192	2.426	2.47	0.044	0	3	-1.73
Bin1405	11	17.922	2.47	2.661	0.191	12	11	0.3
Bin1406	11	18.162	2.661	2.685	0.024	2	1	1
Bin1407	11	19.917	2.685	2.816	0.13	9	8	0.35
Bin1408	11	21.151	2.816	2.923	0.107	6	6	0
Bin1409	11	21.391	2.923	2.949	0.026	1	2	-0.71
Bin1410	11	21.631	2.949	3.015	0.066	6	4	1
Bin1411	11	21.871	3.015	3.102	0.087	6	5	0.45
Bin1412	11	22.111	3.102	3.173	0.07	2	4	-1
Bin1413	11	23.091	3.173	3.578	0.406	30	24	1.22
Bin1414	11	25.656	3.578	3.613	0.035	1	2	-0.71
Bin1415	11	25.895	3.613	3.76	0.146	9	9	0
Bin1416	11	26.135	3.76	3.857	0.097	6	6	0
Bin1417	11	27.116	3.857	3.911	0.054	0	3	-1.73
Bin1418	11	27.356	3.911	4.29	0.379	20	22	-0.43
Bin1419	11	30.482	4.29	4.324	0.034	2	2	0
Bin1420	11	30.965	4.324	4.339	0.015	0	1	-1
Bin1421	11	31.204	4.339	4.422	0.083	3	5	-0.9
Bin1422	11	31.688	4.422	4.692	0.27	2	16	-3.5
Bin1423	11	31.927	4.692	5.016	0.323	18	19	-0.23
Bin1424	11	32.657	5.016	5.443	0.428	19	25	-1.2
Bin1425	11	37.579	5.443	5.563	0.12	5	7	-0.76
Bin1426	11	37.819	5.563	5.747	0.185	13	11	0.6
Bin1427	11	38.059	5.747	5.832	0.085	1	5	-1.79
Bin1428	11	38.299	5.832	5.844	0.011	0	1	-1
Bin1429	11	40.319	5.844	6.655	0.812	35	48	-1.88
Bin1430	11	45.558	6.655	7.034	0.379	4	22	-3.84
Bin1431	11	45.798	7.034	7.11	0.076	1	4	-1.5
Bin1432	11	46.038	7.11	7.498	0.388	9	23	-2.92
Bin1433	11	46.278	7.498	7.581	0.082	2	5	-1.34
Bin1434	11	46.517	7.581	7.664	0.083	11	5	2.68
Bin1435	11	49.361	7.664	7.816	0.152	6	9	-1
Bin1436	11	50.341	7.816	7.852	0.036	2	2	0
Bin1437	11	50.581	7.852	7.949	0.097	5	6	-0.41
Bin1438	11	52.073	7.949	8.858	0.91	24	54	-4.09
Bin1439	11	52.313	8.858	9.001	0.143	8	8	0
Bin1440	11	52.796	9.001	9.031	0.029	3	2	0.71
Bin1441	11	53.036	9.031	9.294	0.264	13	16	-0.75
Bin1442	11	53.276	9.294	9.441	0.147	1	9	-2.67
Bin1443	11	53.516	9.441	9.586	0.145	2	9	-2.33
Bin1444	11	53.999	9.586	9.729	0.143	2	8	-2.12
Bin1445	11	54.979	9.729	9.767	0.037	2	2	0
Bin1446	11	56.472	9.767	10.089	0.322	4	19	-3.44
Bin1447	11	56.712	10.089	10.621	0.532	7	31	-4.31
Bin1448	11	57.195	10.621	10.681	0.061	1	4	-1.5
Bin1449	11	57.435	10.681	10.941	0.259	10	15	-1.29
Bin1450	11	57.674	10.941	11.66	0.72	16	42	-4.01
Bin1451	11	57.914	11.66	11.912	0.252	6	15	-2.33
Bin1452	11	58.154	11.912	13.801	1.889	32	111	-7.5
Bin1453	11	58.394	13.801	14.231	0.43	7	25	-3.6
Bin1454	11	58.634	14.231	15.387	1.156	25	68	-5.22
Bin1455	11	58.873	15.387	15.745	0.358	4	21	-3.71
Bin1456	11	59.113	15.745	15.888	0.144	7	8	-0.36
Bin1457	11	59.843	15.888	16.313	0.425	5	25	-4
Bin1458	11	60.083	16.313	16.46	0.147	2	9	-2.33
Bin1459	11	60.323	16.46	16.549	0.088	5	5	0
Bin1460	11	61.557	16.549	17.048	0.5	19	29	-1.86
Bin1461	11	62.287	17.048	17.157	0.109	0	6	-2.45
Bin1462	11	62.527	17.157	17.337	0.18	6	11	-1.51
Bin1463	11	65.092	17.337	17.806	0.469	7	28	-3.97
Bin1464	11	65.332	17.806	17.859	0.053	3	3	0
Bin1465	11	65.571	17.859	17.894	0.035	1	2	-0.71
Bin1466	11	66.552	17.894	17.965	0.071	3	4	-0.5
Bin1467	11	67.532	17.965	18.199	0.234	14	14	0
Bin1468	11	68.513	18.199	18.316	0.118	6	7	-0.38
Bin1469	11	69.243	18.316	18.481	0.165	3	10	-2.21
Bin1470	11	69.483	18.481	18.779	0.298	17	18	-0.24
Bin1471	11	70.463	18.779	18.811	0.032	0	2	-1.41
Bin1472	11	70.703	18.811	18.852	0.041	2	2	0
Bin1473	11	71.433	18.852	18.882	0.029	2	2	0
Bin1474	11	71.672	18.882	19.062	0.18	11	11	0
Bin1475	11	71.912	19.062	19.091	0.029	2	2	0
Bin1476	11	73.147	19.091	19.137	0.046	3	3	0
Bin1477	11	75.437	19.137	19.23	0.093	1	5	-1.79
Bin1478	11	76.418	19.23	19.426	0.195	8	11	-0.91
Bin1479	11	77.91	19.426	19.468	0.042	0	2	-1.41
Bin1480	11	78.15	19.468	19.528	0.06	4	4	0
Bin1481	11	78.39	19.528	19.637	0.109	8	6	0.81
Bin1482	11	78.63	19.637	20.091	0.454	26	27	-0.2
Bin1483	11	79.113	20.091	20.177	0.086	0	5	-2.24
Bin1484	11	79.353	20.177	20.338	0.16	13	9	1.33
Bin1485	11	80.587	20.338	20.588	0.251	1	15	-3.62
Bin1486	11	80.827	20.588	20.767	0.179	7	11	-1.21
Bin1487	11	81.31	20.767	20.788	0.021	0	1	-1
Bin1488	11	82.545	20.788	21.256	0.469	15	28	-2.46
Bin1489	11	83.028	21.256	21.29	0.034	1	2	-0.71
Bin1490	11	83.268	21.29	21.504	0.214	12	13	-0.28
Bin1491	11	83.998	21.504	21.583	0.08	9	5	1.79
Bin1492	11	84.481	21.583	21.786	0.203	9	12	-0.87
Bin1493	11	84.964	21.786	22.042	0.256	8	15	-1.81
Bin1494	11	85.447	22.042	22.14	0.099	8	6	0.81
Bin1495	11	91.67	22.14	22.547	0.407	11	24	-2.66
Bin1496	11	92.153	22.547	22.586	0.039	0	2	-1.41
Bin1497	11	92.393	22.586	22.608	0.022	2	1	1
Bin1498	11	92.633	22.608	22.766	0.158	11	9	0.66
Bin1499	11	92.872	22.766	22.8	0.034	1	2	-0.71
Bin1500	11	93.602	22.8	22.895	0.095	5	6	-0.41
Bin1501	11	93.842	22.895	22.935	0.04	1	2	-0.71
Bin1502	11	94.082	22.935	23.041	0.106	6	6	0
Bin1503	11	94.322	23.041	23.265	0.223	5	13	-2.22
Bin1504	11	94.805	23.265	23.654	0.389	14	23	-1.88
Bin1505	11	95.785	23.654	23.823	0.169	7	10	-0.95
Bin1506	11	96.268	23.823	23.983	0.16	4	9	-1.67
Bin1507	11	100.572	23.983	24.249	0.265	11	16	-1.25
Bin1508	11	101.552	24.249	24.375	0.126	0	7	-2.65
Bin1509	11	101.792	24.375	24.442	0.067	3	4	-0.5
Bin1510	11	102.032	24.442	24.547	0.105	5	6	-0.41
Bin1511	11	102.762	24.547	24.658	0.111	1	7	-2.27
Bin1512	11	103.492	24.658	24.679	0.021	0	1	-1
Bin1513	11	103.732	24.679	24.703	0.023	1	1	0
Bin1514	11	103.972	24.703	24.743	0.04	5	2	2.12
Bin1515	11	104.211	24.743	24.76	0.017	1	1	0
Bin1516	11	106.776	24.76	24.795	0.036	3	2	0.71
Bin1517	11	107.016	24.795	24.978	0.182	6	11	-1.51
Bin1518	11	107.256	24.978	25.156	0.178	10	10	0
Bin1519	11	107.739	25.156	25.793	0.638	11	38	-4.38
Bin1520	11	107.979	25.793	25.911	0.117	4	7	-1.14
Bin1521	11	108.218	25.911	25.957	0.047	1	3	-1.16
Bin1522	11	108.458	25.957	25.991	0.034	0	2	-1.41
Bin1523	11	108.698	25.991	26.032	0.04	2	2	0
Bin1524	11	109.181	26.032	26.136	0.104	11	6	2.04
Bin1525	11	109.421	26.136	26.511	0.375	7	22	-3.2
Bin1526	11	109.904	26.511	26.553	0.041	1	2	-0.71
Bin1527	11	111.397	26.553	26.645	0.092	1	5	-1.79
Bin1528	11	111.636	26.645	26.709	0.064	4	4	0
Bin1529	11	111.876	26.709	26.75	0.041	2	2	0
Bin1530	11	112.606	26.75	26.78	0.03	0	2	-1.41
Bin1531	11	112.846	26.78	26.82	0.04	0	2	-1.41
Bin1532	11	113.329	26.82	26.86	0.04	2	2	0
Bin1533	11	113.569	26.86	26.883	0.023	2	1	1
Bin1534	11	114.052	26.883	27.367	0.484	16	29	-2.42
Bin1535	11	114.292	27.367	27.38	0.013	0	1	-1
Bin1536	11	115.272	27.38	27.958	0.579	13	34	-3.6
Bin1537	11	115.512	27.958	28.25	0.291	5	17	-2.91
Bin1538	11	116.242	28.25	28.291	0.042	6	2	2.83
Bin1539	11	116.482	28.291	28.344	0.053	6	3	1.73
Bin1540	11	116.722	28.344	28.513	0.168	16	10	1.89
Bin1541	12	0	0	0.724	0.724	48	43	0.76
Bin1542	12	1.235	0.724	1.165	0.44	31	26	0.98
Bin1543	12	1.474	1.165	1.191	0.026	3	2	0.71
Bin1544	12	13.065	1.191	3.009	1.818	101	107	-0.59
Bin1545	12	14.045	3.009	3.056	0.046	2	3	-0.58
Bin1546	12	14.285	3.056	3.134	0.078	5	5	0
Bin1547	12	16.039	3.134	3.842	0.708	50	42	1.23
Bin1548	12	31.438	3.842	4.748	0.906	45	53	-1.1
Bin1549	12	38	4.748	5.378	0.63	21	37	-2.63
Bin1550	12	39.754	5.378	7.2	1.822	55	107	-5.03
Bin1551	12	40.237	7.2	7.392	0.192	7	11	-1.21
Bin1552	12	40.477	7.392	7.408	0.016	0	1	-1
Bin1553	12	40.717	7.408	7.651	0.243	9	14	-1.34
Bin1554	12	42.472	7.651	7.924	0.273	4	16	-3
Bin1555	12	42.711	7.924	8.859	0.934	11	55	-5.94
Bin1556	12	42.951	8.859	9.801	0.942	27	55	-3.78
Bin1557	12	43.191	9.801	10.738	0.937	26	55	-3.91
Bin1558	12	43.431	10.738	10.758	0.02	0	1	-1
Bin1559	12	43.671	10.758	10.771	0.012	3	1	2
Bin1560	12	43.91	10.771	10.799	0.028	0	2	-1.41
Bin1561	12	44.15	10.799	11.776	0.977	39	58	-2.5
Bin1562	12	44.633	11.776	12.062	0.286	3	17	-3.4
Bin1563	12	45.116	12.062	14.546	2.484	62	146	-6.96
Bin1564	12	45.356	14.546	14.674	0.129	1	8	-2.48
Bin1565	12	45.596	14.674	16.255	1.581	28	93	-6.74
Bin1566	12	46.079	16.255	16.364	0.108	0	6	-2.45
Bin1567	12	46.562	16.364	16.461	0.097	0	6	-2.45
Bin1568	12	47.045	16.461	17.398	0.937	10	55	-6.07
Bin1569	12	47.775	17.398	17.608	0.21	5	12	-2.02
Bin1570	12	48.015	17.608	17.635	0.027	3	2	0.71
Bin1571	12	48.745	17.635	17.955	0.32	12	19	-1.61
Bin1572	12	49.228	17.955	18.243	0.288	4	17	-3.15
Bin1573	12	50.209	18.243	18.3	0.056	1	3	-1.16
Bin1574	12	50.448	18.3	18.361	0.061	8	4	2
Bin1575	12	50.688	18.361	18.592	0.231	1	14	-3.48
Bin1576	12	54.394	18.592	19.087	0.495	9	29	-3.72
Bin1577	12	55.124	19.087	19.16	0.073	9	4	2.5
Bin1578	12	55.853	19.16	19.448	0.288	8	17	-2.18
Bin1579	12	56.337	19.448	19.534	0.086	7	5	0.89
Bin1580	12	56.576	19.534	19.677	0.143	8	8	0
Bin1581	12	59.42	19.677	19.82	0.143	7	8	-0.36
Bin1582	12	59.659	19.82	19.884	0.064	4	4	0
Bin1583	12	60.142	19.884	20.022	0.138	9	8	0.35
Bin1584	12	62.163	20.022	21.145	1.123	39	66	-3.33
Bin1585	12	62.893	21.145	21.329	0.184	18	11	2.11
Bin1586	12	68.132	21.329	21.59	0.261	12	15	-0.78
Bin1587	12	68.372	21.59	21.728	0.137	11	8	1.06
Bin1588	12	68.855	21.728	22.018	0.29	4	17	-3.15
Bin1589	12	69.094	22.018	22.448	0.43	15	25	-2
Bin1590	12	76.354	22.448	22.563	0.116	11	7	1.51
Bin1591	12	77.334	22.563	22.936	0.373	21	22	-0.22
Bin1592	12	77.574	22.936	23.052	0.115	10	7	1.13
Bin1593	12	77.814	23.052	23.394	0.342	25	20	1.12
Bin1594	12	81.519	23.394	23.479	0.086	7	5	0.89
Bin1595	12	83.012	23.479	23.581	0.101	5	6	-0.41
Bin1596	12	83.495	23.581	23.886	0.306	20	18	0.47
Bin1597	12	83.978	23.886	23.9	0.014	1	1	0
Bin1598	12	84.461	23.9	23.966	0.066	3	4	-0.5
Bin1599	12	84.944	23.966	24.076	0.11	7	6	0.41
Bin1600	12	86.699	24.076	24.122	0.046	3	3	0
Bin1601	12	87.182	24.122	24.44	0.318	14	19	-1.15
Bin1602	12	87.422	24.44	24.521	0.081	5	5	0
Bin1603	12	87.661	24.521	24.567	0.046	0	3	-1.73
Bin1604	12	87.901	24.567	24.707	0.14	4	8	-1.42
Bin1605	12	91.903	24.707	24.856	0.149	5	9	-1.33
Bin1606	12	92.143	24.856	25.248	0.392	22	23	-0.21
Bin1607	12	93.124	25.248	25.277	0.03	2	2	0
Bin1608	12	93.363	25.277	25.31	0.032	5	2	2.12
Bin1609	12	94.093	25.31	25.351	0.042	0	2	-1.41
Bin1610	12	96.114	25.351	25.603	0.252	15	15	0
Bin1611	12	96.844	25.603	25.641	0.038	4	2	1.41
Bin1612	12	97.083	25.641	25.801	0.16	10	9	0.33
Bin1613	12	104.343	25.801	26.078	0.276	23	16	1.75
Bin1614	12	104.826	26.078	26.322	0.244	18	14	1.07
Bin1615	12	105.066	26.322	26.395	0.073	4	4	0
Bin1616	12	106.046	26.395	26.521	0.126	8	7	0.38
Bin1617	12	106.286	26.521	26.664	0.142	9	8	0.35
Bin1618	12	106.769	26.664	27.016	0.352	22	21	0.22
Bin1619	12	109.333	27.016	27.497	0.481	47	28	3.59

## Sheet: Supplementary Table S3
Supplementary Table S3.Details of 13,647 significant gene expression quantitative trait loci (eQTLs) (P≤ 0.05), affecting the expression of 10,725 rice unique probesets. Marker, the linkage bin marker; Chr. indicates chromosomal location of the eQTL for the e-trait; Start, the start position of linkage bin marker; End, the end position of linkage bin marker; LOD, the LOD score of the eQTL. Var, t…
	Marker	Chr.	Start	End	LOD	inf.Mb	sup.Mb	Var	TIGR.TU	annotation	cistrans	cloned_genes
Os.10300.1.S1_x_at	Bin1	1	0	0.565	52.2673	0	0.565	0.643977	LOC_Os01g01840	helix-loop-helix D-binding domain containing protein, expressed	cis
Os.12311.1.S1_at	Bin1	1	0	0.565	12.7039	0	0.922	0.213974	LOC_Os01g01450	stress responsive protein, putative, expressed	cis
Os.12311.1.S1_x_at	Bin1	1	0	0.565	23.8349	0	0.599	0.375967	LOC_Os01g01450	stress responsive protein, putative, expressed	cis
Os.13236.1.S1_at	Bin1	1	0	0.565	16.0262	0	0.599	0.260167	LOC_Os01g01295	expressed protein	cis
Os.17083.1.S1_at	Bin1	1	0	0.565	27.6216	0	0.599	0.403793	LOC_Os01g01689	phosphatidylinositol 3- and 4-kise family protein, expressed	cis
Os.17349.1.S1_s_at	Bin1	1	0	0.565	105.142	0	0.565	0.888085	LOC_Os01g01800	expressed protein	cis
Os.1978.1.S1_at	Bin1	1	0	0.565	8.66125	0	1.221	0.172718	LOC_Os01g02290	Ser/Thr receptor-like kise, putative, expressed	cis
Os.20521.1.S2_at	Bin1	1	0	0.565	5.40597	0	1.221	0.148373	LOC_Os01g01700	aphase-promoting complex subunit 11, putative, expressed	cis
Os.24643.1.S1_at	Bin1	1	0	0.565	46.9635	0	0.565	0.562726	LOC_Os01g01010	TBC domain containing protein, expressed	cis
Os.24886.1.S1_at	Bin1	1	0	0.565	42.9268	0	0.599	0.569614	LOC_Os01g01312	retrotransposon protein, putative, Ty1-copia subclass, expressed	cis
Os.27571.1.S1_at	Bin1	1	0	0.565	11.2591	0	0.599	0.20704	LOC_Os01g01040	expressed protein	cis
Os.27637.1.S1_at	Bin1	1	0	0.565	15.7082	0	0.922	0.254872	LOC_Os01g01050	R3H domain containing protein, expressed	cis
Os.30044.1.S1_a_at	Bin1	1	0	0.565	44.6099	0	0.922	0.599861	LOC_Os01g01870	helix-loop-helix D-binding domain containing protein, expressed	cis
Os.32421.1.A1_at	Bin1	1	0	0.565	27.7851	0	0.599	0.424777	LOC_Os01g01720	pex14, putative, expressed	cis
Os.32622.2.S1_x_at	Bin1	1	0	0.565	13.0384	0	1.075	0.279533	LOC_Os01g01170	expressed protein	cis
Os.33183.1.S1_at	Bin1	1	0	0.565	58.3806	0	0.565	0.671164	LOC_Os01g01030	monocopper oxidase, putative, expressed	cis
Os.34674.1.S1_at	Bin1	1	0	0.565	23.8947	0	0.922	0.390601	LOC_Os01g01360	peptide transporter PTR2, putative, expressed	cis
Os.34815.1.S1_at	Bin1	1	0	0.565	11.4174	0	0.922	0.23429	LOC_Os01g01780	exostosin family protein, putative, expressed	cis
Os.34815.2.S1_x_at	Bin1	1	0	0.565	32.8394	0	0.565	0.470503	LOC_Os01g01780	exostosin family protein, putative, expressed	cis
Os.35391.1.S1_at	Bin1	1	0	0.565	4.98541	0	1.075	0.0701605	LOC_Os01g02100	transposon protein, putative, unclassified, expressed	cis
Os.35606.1.S1_at	Bin1	1	0	0.565	17.2201	0	1.075	0.226418	LOC_Os01g01610	IscA-like iron-sulfur assembly protein, mitochondrial precursor, putative, expressed	cis
Os.37423.1.S1_at	Bin1	1	0	0.565	108.395	0	0.565	0.897238	LOC_Os01g01940	expressed protein	cis
Os.38378.1.S1_a_at	Bin1	1	0	0.565	20.9416	0	0.599	0.327258	LOC_Os01g01340	light-induced protein 1-like, putative, expressed	cis
Os.45872.1.S1_at	Bin1	1	0	0.565	13.7687	0	0.599	0.236842	LOC_Os01g01130	snurportin-1, putative, expressed	cis
Os.48026.1.A1_at	Bin1	1	0	0.565	99.5703	0	0.565	0.865817	LOC_Os01g01290	histone-like transcription factor and archaeal histone, putative, expressed	cis
Os.49344.1.S1_at	Bin1	1	0	0.565	33.3148	0	0.599	0.478403	LOC_Os01g01570	kinesin heavy chain, putative, expressed	cis
Os.53031.1.S1_at	Bin1	1	0	0.565	65.615	0	0.565	0.729844	LOC_Os01g01380	expressed protein	cis
Os.799.1.S1_at	Bin1	1	0	0.565	20.2837	0	0.599	0.356435	LOC_Os01g01390	expressed protein	cis
Os.809.1.A1_at	Bin1	1	0	0.565	38.9608	0	0.565	0.526203	LOC_Os01g01484	light-mediated development protein DET1, putative, expressed	cis
Os.9464.1.A1_at	Bin1	1	0	0.565	53.8926	0	0.599	0.642287	LOC_Os01g01890	expressed protein	cis
Os.9784.1.S1_at	Bin1	1	0	0.565	60.634	0	0.565	0.749816	LOC_Os01g01520	transferase family protein, putative, expressed	cis
OsAffx.23051.1.S1_x_at	Bin1	1	0	0.565	61.2328	0	0.565	0.683621	LOC_Os01g02000	phosphate transporter 1, putative, expressed	cis
OsAffx.23051.2.S1_at	Bin1	1	0	0.565	71.3831	0	0.565	0.733863	LOC_Os01g02000	phosphate transporter 1, putative, expressed	cis
OsAffx.23086.1.S1_at	Bin1	1	0	0.565	85.4938	0	0.565	0.884458	LOC_Os01g01970	expressed protein	cis
OsAffx.23086.1.S1_s_at	Bin1	1	0	0.565	33.048	0	0.599	0.464886	LOC_Os01g01970	expressed protein	cis
Os.12560.1.S1_s_at	Bin2	1	0.565	0.599	31.1287	0	0.922	0.438088	LOC_Os01g02060	TOO MANY MOUTHS precursor, putative, expressed	cis
Os.15541.1.S1_at	Bin2	1	0.565	0.599	28.3951	0	0.922	0.386959	LOC_Os01g01830	OsPOP1 - Putative Prolyl Oligopeptidase homologue, expressed	cis
Os.15960.2.S1_at	Bin2	1	0.565	0.599	13.9335	0	0.922	0.28241	LOC_Os01g01150	R recognition motif, putative, expressed	cis
Os.1644.1.S1_at	Bin2	1	0.565	0.599	9.70785	0	0.922	0.187571	LOC_Os01g02090	expressed protein	cis
Os.26562.1.S1_at	Bin2	1	0.565	0.599	12.6043	0	1.075	0.167004	LOC_Os01g01070	expressed protein	cis
Os.30376.1.S1_at	Bin2	1	0.565	0.599	64.1436	0	0.599	0.736652	LOC_Os01g02130	expressed protein	trans
Os.32488.1.S1_at	Bin2	1	0.565	0.599	6.22652	0	1.075	0.085005	LOC_Os07g23120	expressed protein	trans
Os.35815.1.S1_at	Bin2	1	0.565	0.599	41.7324	0	0.599	0.562723	LOC_Os01g02080	peptidyl-prolyl cis-trans isomerase, putative, expressed	cis
Os.37961.1.S1_s_at	Bin2	1	0.565	0.599	30.9017	0	0.599	0.437281	LOC_Os01g01484	light-mediated development protein DET1, putative, expressed	cis
Os.47923.2.A1_at	Bin2	1	0.565	0.599	6.3887	0	0.922	0.11191	LOC_Os12g43670	ergosterol biosynthetic protein 28, putative, expressed	trans
Os.49998.1.S1_at	Bin2	1	0.565	0.599	51.7546	0	0.599	0.635689	LOC_Os01g02050	phosphoenolpyruvate carboxylase, putative, expressed	cis
OsAffx.15389.1.S1_at	Bin2	1	0.565	0.599	6.26629	0	1.075	0.114461	LOC_Os06g12460	CSLA3 - cellulose synthase-like family A; mann synthase, expressed	trans
OsAffx.21790.1.S1_at	Bin2	1	0.565	0.599	9.42753	0	0.922	0.165524	LOC_Os01g67540	AMP-binding domain containing protein, expressed	trans
OsAffx.22949.1.S1_at	Bin2	1	0.565	0.599	6.96291	0	1.075	0.152897	LOC_Os01g01150	R recognition motif, putative, expressed	cis
OsAffx.23048.1.S1_x_at	Bin2	1	0.565	0.599	24.6514	0	0.922	0.378588	LOC_Os01g01920	HD domain containing protein 2, putative, expressed	cis
OsAffx.31587.1.S1_at	Bin2	1	0.565	0.599	5.38003	0	1.32	0.0924009	LOC_Os12g05020	jasmote-induced protein, putative	trans
Os.15043.1.S1_at	Bin3	1	0.599	0.922	136.571	0.598671	0.922	0.925307	LOC_Os01g02560	Ser/Thr receptor-like kise, putative, expressed	cis
Os.15541.2.S1_x_at	Bin3	1	0.599	0.922	16.3038	0	1.221	0.250495	LOC_Os01g01830	OsPOP1 - Putative Prolyl Oligopeptidase homologue, expressed	cis
Os.1660.1.S1_at	Bin3	1	0.599	0.922	24.7553	0.598671	0.922	0.446858	LOC_Os01g02200	armadillo/beta-catenin repeat family protein, putative, expressed	cis
Os.1849.1.S1_at	Bin3	1	0.599	0.922	17.7607	0.598671	0.922	0.850708	LOC_Os01g02390	protein kise domain containing protein, expressed	cis
Os.1977.1.S1_a_at	Bin3	1	0.599	0.922	90.2514	0.598671	0.922	0.838752	LOC_Os01g02400	protein kise domain containing protein, expressed	cis
Os.1977.3.S1_x_at	Bin3	1	0.599	0.922	100.25	0.598671	0.922	0.872726	LOC_Os01g02600	Ser/Thr receptor-like kise, putative, expressed	cis
Os.1981.1.S1_at	Bin3	1	0.599	0.922	14.0227	0	1.075	0.258774	LOC_Os01g02880	fructose-bisphospate aldolase isozyme, putative, expressed	cis
Os.2987.3.S1_x_at	Bin3	1	0.599	0.922	69.814	0.598671	0.922	0.684406	LOC_Os10g19080	retrotransposon protein, putative, Ty3-gypsy subclass	trans
Os.32622.1.S1_at	Bin3	1	0.599	0.922	19.6292	0	0.922	0.34713	LOC_Os01g01170	expressed protein	cis
Os.33796.1.S1_x_at	Bin3	1	0.599	0.922	33.8391	0	0.922	0.484092	LOC_Os01g02680	protein kise domain containing protein, expressed	cis
Os.34013.2.S1_x_at	Bin3	1	0.599	0.922	88.762	0.598671	0.922	0.841547	LOC_Os01g02320	protein kise domain containing protein, expressed	cis
Os.37244.1.S1_a_at	Bin3	1	0.599	0.922	7.06982	0	1.221	0.165079	LOC_Os01g01369	3-beta-hydroxysteroid-Delta-isomerase, putative, expressed	cis
Os.37621.2.S1_at	Bin3	1	0.599	0.922	104.665	0.598671	0.922	0.899509	LOC_Os01g02334	expressed protein	cis
Os.37621.3.S1_at	Bin3	1	0.599	0.922	6.59016	0	1.075	0.0840852	LOC_Os04g23600	D-mannose binding lectin family protein	trans
Os.38048.1.S1_a_at	Bin3	1	0.599	0.922	30.0421	0.598671	0.922	0.387253	LOC_Os01g01790	expressed protein	trans
Os.38048.2.S1_x_at	Bin3	1	0.599	0.922	17.5811	0	1.075	0.239155	LOC_Os01g01790	expressed protein	cis
Os.40177.1.S1_at	Bin3	1	0.599	0.922	33.3037	0	0.922	0.495291	LOC_Os01g02350	receptor-like kise ARK1AS, putative, expressed	cis
Os.45531.1.S1_at	Bin3	1	0.599	0.922	41.9378	0.598671	1.075	0.563293	LOC_Os01g02570	protein kise domain containing protein, expressed	cis
Os.50240.1.S1_at	Bin3	1	0.599	0.922	121.16	0.598671	0.922	0.921254	LOC_Os01g02590	receptor-like kise, putative, expressed	cis
Os.5197.2.S1_x_at	Bin3	1	0.599	0.922	5.40585	0	1.506	0.0795069	LOC_Os01g46950	aldose 1-epimerase, putative, expressed	trans
Os.53043.1.S1_at	Bin3	1	0.599	0.922	52.518	0.598671	0.922	0.748145	LOC_Os01g02170	expressed protein	cis
Os.53043.1.S1_x_at	Bin3	1	0.599	0.922	20.4911	0.598671	1.075	0.309773	LOC_Os01g02170	expressed protein	cis
Os.5620.2.S1_s_at	Bin3	1	0.599	0.922	21.7847	0.598671	0.922	0.333309	LOC_Os01g02180	expressed protein	cis
Os.778.2.S1_x_at	Bin3	1	0.599	0.922	31.0277	0	0.922	0.423209	LOC_Os01g02700	protein kise domain containing protein, expressed	cis
Os.845.1.A1_at	Bin3	1	0.599	0.922	5.45124	0	1.075	0.0658295	LOC_Os01g03650	sufB/sufD domain containing protein, putative, expressed	trans
Os.996.1.S1_at	Bin3	1	0.599	0.922	21.5448	0	0.922	0.378393	LOC_Os01g01620	kise, pfkB family, putative, expressed	cis
OsAffx.10878.2.S1_x_at	Bin3	1	0.599	0.922	37.2265	0.598671	0.922	0.494751	LOC_Os01g02310	expressed protein	cis
OsAffx.10882.2.S1_x_at	Bin3	1	0.599	0.922	107.27	0.598671	0.922	0.886023	LOC_Os01g02580	protein kise domain containing protein	cis
OsAffx.1916.1.S1_s_at	Bin3	1	0.599	0.922	104.733	0.598671	0.922	0.873895	LOC_Os01g02710	LRk-type protein, putative	cis
OsAffx.22827.1.S1_x_at	Bin3	1	0.599	0.922	78.8758	0.598671	0.922	0.791627	LOC_Os01g02350	receptor-like kise ARK1AS, putative, expressed	cis
OsAffx.23089.1.S1_x_at	Bin3	1	0.599	0.922	43.7788	0.598671	0.922	0.610398	LOC_Os01g02490	expressed protein	cis
OsAffx.23090.1.S1_x_at	Bin3	1	0.599	0.922	9.53247	0	1.147	0.164012	LOC_Os01g02360	resistance-related receptor-like kise, putative, expressed	cis
OsAffx.23090.2.S1_x_at	Bin3	1	0.599	0.922	36.3099	0.598671	0.922	0.540689	LOC_Os01g02810	resistance-related receptor-like kise, putative	cis
OsAffx.23090.4.S1_x_at	Bin3	1	0.599	0.922	54.1263	0.598671	0.922	0.660465	LOC_Os01g02690	resistance-related receptor-like kise, putative	cis
OsAffx.23091.2.S1_x_at	Bin3	1	0.599	0.922	26.5324	0.598671	1.075	0.413174	LOC_Os01g02730	TAK14, putative, expressed	cis
OsAffx.26617.2.S1_x_at	Bin3	1	0.599	0.922	127.468	0.598671	0.922	0.922412	LOC_Os01g02610	protein kise domain containing protein	cis
Os.15390.1.S1_s_at	Bin4	1	0.922	1.075	6.68187	0	1.553	0.11942	LOC_Os01g02870	auxin-induced protein 5NG4, putative, expressed	cis
Os.1653.1.S1_at	Bin4	1	0.922	1.075	20.0024	0	1.075	0.29335	LOC_Os01g02150	sulfated surface glycoprotein 185 precursor, putative, expressed	cis
Os.34721.1.S1_at	Bin4	1	0.922	1.075	8.28696	0.922176	1.147	0.105685	LOC_Os01g02920	glycosyltransferase protein, putative, expressed	cis
Os.37685.1.A1_at	Bin4	1	0.922	1.075	23.0209	0.598671	1.075	0.3484	LOC_Os01g02180	expressed protein	cis
Os.46612.1.S1_x_at	Bin4	1	0.922	1.075	6.49094	0	1.715	0.0975983	LOC_Os01g01070	expressed protein	cis
Os.778.1.S1_at	Bin4	1	0.922	1.075	19.2199	0	1.075	0.305085	LOC_Os01g02700	protein kise domain containing protein, expressed	cis
Os.965.1.S1_at	Bin4	1	0.922	1.075	6.41888	0	1.32	0.0762766	LOC_Os01g03520	ubiquitin conjugating enzyme protein, putative, expressed	trans
OsAffx.23090.3.S1_at	Bin4	1	0.922	1.075	17.6351	0.922176	1.32	0.247773	LOC_Os01g02840	resistance-related receptor-like kise, putative	cis
Os.47312.1.A1_x_at	Bin5	1	1.075	1.147	6.41065	0	1.32	0.107269	LOC_Os01g02770	resistance-related receptor-like kise, putative, expressed	cis
Os.1177.1.S1_a_at	Bin6	1	1.147	1.221	28.0806	1.07485	1.221	0.488328	LOC_Os01g03090	methyltransferase, putative, expressed	cis
Os.1637.1.S1_at	Bin6	1	1.147	1.221	7.69792	0	1.221	0.105912	LOC_Os01g02020	acetyl-CoA acetyltransferase, cytosolic, putative, expressed	cis
Os.37066.1.S1_at	Bin6	1	1.147	1.221	5.53366	0	1.735	0.0867075	LOC_Os01g07500	alliin lyase precursor, putative, expressed	trans
Os.45490.1.S1_x_at	Bin6	1	1.147	1.221	40.1327	1.14664	1.221	0.539708	LOC_Os01g03090	methyltransferase, putative, expressed	cis
Os.55458.1.S1_at	Bin6	1	1.147	1.221	5.51039	0.922176	1.506	0.0270423	LOC_Os03g20760	LTPL66 - Protease inhibitor/seed storage/LTP family protein precursor, expressed	trans
Os.53501.1.S1_at	Bin7	1	1.221	1.32	13.099	1.22101	1.506	0.211883	LOC_Os01g03690	TKL_IRAK_DUF26-lg.1 - DUF26 kises have homology to DUF26 containing loci, expressed	trans
Os.7064.1.S1_s_at	Bin7	1	1.221	1.32	8.5578	1.22101	1.553	0.0435005	LOC_Os02g06360	uncharacterized protein CPn_0526/CP_0226/CPj0526/CpB0547, putative, expressed	trans
Os.26958.1.S1_at	Bin8	1	1.32	1.506	68.0924	1.22101	1.506	0.720509	LOC_Os01g03570	transcription factor X1, putative, expressed	cis
Os.46645.1.S1_at	Bin8	1	1.32	1.506	5.03122	1.07485	1.553	0.0461425	LOC_Os10g36924	aquaporin protein, putative, expressed	trans
Os.8439.1.S1_a_at	Bin8	1	1.32	1.506	6.62263	1.22101	1.715	0.0633368	LOC_Os03g48626	expressed protein	trans
OsAffx.13380.1.S1_at	Bin8	1	1.32	1.506	5.35838	1.22101	1.506	0.0140855	LOC_Os03g46300	conserved hypothetical protein	trans
Os.18008.1.S1_at	Bin9	1	1.506	1.553	8.8012	1.22101	1.715	0.0899142	LOC_Os01g03660	MYB family transcription factor, putative, expressed	cis
Os.26422.1.S1_x_at	Bin9	1	1.506	1.553	5.45709	1.07485	1.95	0.0697354	LOC_Os01g04730	ribosomal protein L24, putative, expressed	trans
Os.3408.1.A1_x_at	Bin9	1	1.506	1.553	5.54431	1.22101	1.715	0.0710716	LOC_Os01g64660	fructose-1,6-bisphosphatase, putative, expressed	trans	oscfbp1
Os.34778.1.S1_at	Bin9	1	1.506	1.553	23.087	1.50608	1.715	0.39177	LOC_Os01g03710	mannose-6-phosphate isomerase, putative, expressed	cis
Os.45364.1.S1_at	Bin9	1	1.506	1.553	9.42848	1.22101	1.715	0.1202	LOC_Os01g05790	SLT1 protein, putative, expressed	trans
Os.45998.1.S1_x_at	Bin9	1	1.506	1.553	6.27575	1.22101	1.95	0.0639754	LOC_Os03g12620	glycosyl hydrolases family 17, putative, expressed	trans
Os.50498.1.S1_at	Bin9	1	1.506	1.553	18.3032	1.22101	1.715	0.201099	LOC_Os01g03549	multi-copper oxidase type I family protein, putative, expressed	cis
Os.37078.1.S1_at	Bin10	1	1.553	1.715	11.3288	1.50608	2.225	0.202262	LOC_Os01g01640	Rer1 protein, putative, expressed	trans
Os.53770.1.S1_at	Bin10	1	1.553	1.715	5.61516	1.22101	2.225	0.0521078	LOC_Os12g02750	expressed protein	trans
Os.8439.1.S1_at	Bin10	1	1.553	1.715	5.41003	1.22101	1.783	0.079199	LOC_Os03g48626	expressed protein	trans
OsAffx.23101.2.S1_s_at	Bin10	1	1.553	1.715	30.4509	1.31962	1.715	0.435331	LOC_Os01g03480	expressed protein	cis
OsAffx.19628.1.S1_at	Bin12	1	1.735	1.783	5.45364	1.22101	2.225	0.0643237	LOC_Os12g12514	DP-dependent oxidoreductase, putative	trans
Os.14959.1.S1_at	Bin13	1	1.783	1.95	27.3646	1.78324	2.225	0.384223	LOC_Os01g04409	OsWAK1 - OsWAK receptor-like cytoplasmic kise OsWAK-RLCK, expressed	cis
Os.16822.1.S1_at	Bin13	1	1.783	1.95	6.3692	1.22101	2.225	0.0944003	LOC_Os01g04030	sigl peptidase complex subunit 3, putative, expressed	cis
Os.23841.1.A1_at	Bin13	1	1.783	1.95	42.9494	1.78324	1.95	0.578901	LOC_Os01g04120	ZOS1-03 - C2H2 zinc finger protein, expressed	cis
Os.25441.1.S1_a_at	Bin13	1	1.783	1.95	43.0449	1.78324	1.95	0.519465	LOC_Os01g04200	metallo-beta-lactamase family protein, putative, expressed	cis
Os.35772.3.S1_at	Bin13	1	1.783	1.95	5.15327	1.71509	2.225	0.0984344	LOC_Os01g02800	receptor-like kise ARK1AS, putative, expressed	trans
Os.45427.1.A1_at	Bin13	1	1.783	1.95	37.9748	1.78324	1.95	0.526165	LOC_Os01g04120	ZOS1-03 - C2H2 zinc finger protein, expressed	cis
OsAffx.1926.1.S1_at	Bin13	1	1.783	1.95	20.8699	1.73547	1.95	0.332047	LOC_Os01g04130	peptidyl-tR hydrolase, mitochondrial precursor protein, putative, expressed	cis
Os.22886.1.A1_at	Bin14	1	1.95	2.225	7.405	1.55332	2.958	0.107199	LOC_Os01g05490	triosephosphate isomerase, cytosolic, putative, expressed	cis
Os.6202.1.S1_a_at	Bin14	1	1.95	2.225	8.38605	1.94999	3.443	0.127982	LOC_Os01g05670	3-oxo-5-alpha-steroid 4-dehydrogese, putative, expressed	cis
Os.742.1.S1_x_at	Bin14	1	1.95	2.225	29.0016	1.94999	2.225	0.522537	LOC_Os01g04720	leucine-rich repeat protein-related, putative, expressed	cis
OsAffx.10908.1.S1_at	Bin14	1	1.95	2.225	16.5436	1.94999	2.225	0.280844	LOC_Os01g04670	expressed protein	cis
Os.17736.1.S1_at	Bin15	1	2.225	2.384	51.6675	2.22499	2.669	0.661987	LOC_Os01g05130	expressed protein	cis
Os.18514.1.S1_at	Bin15	1	2.225	2.384	40.2506	2.22499	2.669	0.538279	LOC_Os01g05470	transcription factor X1, putative, expressed	cis
Os.19183.1.S1_at	Bin15	1	2.225	2.384	8.45755	2.22499	2.758	0.238891	LOC_Os01g05064	expressed protein	cis
Os.36597.1.S1_x_at	Bin15	1	2.225	2.384	95.7823	2.22499	2.384	0.851189	LOC_Os01g05140	expressed protein	cis
Os.49377.1.S1_at	Bin15	1	2.225	2.384	46.331	2.22499	2.758	0.608922	LOC_Os01g05510	expressed protein	cis
Os.8747.1.S2_x_at	Bin15	1	2.225	2.384	21.9941	2.22499	2.669	0.397802	LOC_Os05g48030	anti-silencing protein, ASF1-like domain containing protein, expressed	trans
Os.1617.1.S1_at	Bin16	1	2.384	2.669	8.24729	1.78324	2.958	0.122229	LOC_Os01g04910	TP53RK-binding protein, putative, expressed	cis
Os.1798.1.S1_at	Bin16	1	2.384	2.669	21.9888	2.22499	2.669	0.300331	LOC_Os01g05080	thylakoid lumel protein, putative, expressed	cis
Os.36597.1.S1_at	Bin16	1	2.384	2.669	144.774	2.38413	2.669	0.94064	LOC_Os01g05140	expressed protein	cis
Os.38086.2.S1_x_at	Bin16	1	2.384	2.669	18.104	2.22499	2.958	0.364947	LOC_Os01g05530	expressed protein	cis
OsAffx.23031.1.S1_s_at	Bin16	1	2.384	2.669	104.225	2.22499	2.669	0.863251	LOC_Os01g05460	hypothetical protein	cis
OsAffx.23031.2.S1_at	Bin16	1	2.384	2.669	84.9496	2.22499	2.669	0.885731	LOC_Os01g05460	hypothetical protein	cis
OsAffx.23124.1.S1_at	Bin16	1	2.384	2.669	34.7683	2.22499	2.758	0.516246	LOC_Os01g05430	OsRhmbd1 - Putative Rhomboid homologue, expressed	cis
Os.19803.4.S1_at	Bin17	1	2.669	2.758	18.6687	2.22499	3.517	0.282366	LOC_Os01g05610	Core histone H2A/H2B/H3/H4 domain containing protein, putative, expressed	cis
Os.1665.1.S1_a_at	Bin18	1	2.758	2.958	11.5538	2.22499	3.583	0.208771	LOC_Os01g07300	uncharacterized 50.6 kDa protein in the 5region of gyrA and gyrB, putative, expressed	cis
Os.19803.5.S1_at	Bin18	1	2.758	2.958	73.8216	2.75817	2.958	0.755452	LOC_Os01g05900	Core histone H2A/H2B/H3/H4 domain containing protein, putative	cis
Os.38043.1.S1_x_at	Bin18	1	2.758	2.958	56.9667	2.75817	2.958	0.653729	LOC_Os01g05744	expressed protein	cis
Os.45875.1.S1_x_at	Bin18	1	2.758	2.958	66.2219	2.75817	2.958	0.747552	LOC_Os01g05810	gamma-glutamyltranspeptidase 1 precursor, putative, expressed	cis
Os.532.1.S1_s_at	Bin18	1	2.758	2.958	46.2863	2.75817	2.958	0.76023	LOC_Os01g05780	expressed protein	cis
Os.536.1.S1_at	Bin18	1	2.758	2.958	46.9622	2.66906	2.958	0.68148	LOC_Os01g05840	oxidoreductase, short chain dehydrogese/reductase family domain containing family, expressed	cis
OsAffx.23124.2.S1_s_at	Bin18	1	2.758	2.958	33.7317	2.22499	2.958	0.480689	LOC_Os01g05430	OsRhmbd1 - Putative Rhomboid homologue, expressed	cis
Os.16184.1.S1_at	Bin19	1	2.958	3.443	5.2356	1.94999	4.307	0.0788872	LOC_Os01g07720	dolichyl-P-Man Man-PP-dolichyl mannosyltransferase, putative, expressed	cis
Os.16530.1.S1_at	Bin19	1	2.958	3.443	7.36063	1.94999	3.583	0.118822	LOC_Os01g05420	IWS1 C-terminus family protein, putative, expressed	cis
Os.18583.1.S1_at	Bin19	1	2.958	3.443	17.0068	2.75817	3.517	0.192432	LOC_Os01g07260	expressed protein	cis
Os.18583.2.S1_at	Bin19	1	2.958	3.443	8.18674	2.75817	3.661	0.0755721	LOC_Os01g07260	expressed protein	cis
Os.18583.2.S1_x_at	Bin19	1	2.958	3.443	15.4269	2.95827	3.583	0.203684	LOC_Os01g07260	expressed protein	cis
OsAffx.22756.2.S1_x_at	Bin19	1	2.958	3.443	15.4947	2.66906	3.517	0.208308	LOC_Os01g07270	transposon protein, putative, unclassified	cis
Os.10096.1.S1_at	Bin20	1	3.443	3.517	6.15982	2.95827	4.307	0.120073	LOC_Os01g05830	expressed protein	trans
Os.16494.1.S1_at	Bin20	1	3.443	3.517	61.053	3.44251	3.517	0.704252	LOC_Os01g07376	thioredoxin, putative, expressed	cis
Os.1665.2.S1_x_at	Bin20	1	3.443	3.517	11.0482	2.22499	3.583	0.19686	LOC_Os01g07300	uncharacterized 50.6 kDa protein in the 5region of gyrA and gyrB, putative, expressed	cis
Os.23703.1.A1_at	Bin20	1	3.443	3.517	36.6416	3.44251	3.517	0.509973	LOC_Os01g07350	transposon protein, putative, unclassified, expressed	cis
Os.34142.1.S1_at	Bin20	1	3.443	3.517	71.2854	3.44251	3.517	0.75752	LOC_Os01g07360	KIP1, putative, expressed	cis
Os.37822.1.A1_a_at	Bin20	1	3.443	3.517	69.0506	3.44251	3.517	0.727457	LOC_Os01g07370	KIP1, putative, expressed	cis
Os.37822.3.A1_s_at	Bin20	1	3.443	3.517	71.0226	3.44251	3.517	0.743468	LOC_Os01g07370	KIP1, putative, expressed	cis
Os.38232.1.S1_at	Bin20	1	3.443	3.517	16.254	3.44251	3.696	0.24397	LOC_Os01g07382	expressed protein	cis
OsAffx.11853.1.S1_x_at	Bin20	1	3.443	3.517	71.8911	3.44251	3.517	0.7616	LOC_Os01g07376	thioredoxin, putative, expressed	cis
OsAffx.22756.3.S1_at	Bin20	1	3.443	3.517	35.2724	3.44251	3.583	0.478606	LOC_Os01g07280	disease resistance protein, putative, expressed	trans
Os.17118.1.A1_at	Bin21	1	3.517	3.583	10.2693	3.44251	3.696	0.179396	LOC_Os01g07410	growth regulator related protein, putative, expressed	cis
Os.18584.1.S1_at	Bin21	1	3.517	3.583	6.03482	2.66906	3.661	0.104626	LOC_Os01g07490	RST1, putative, expressed	cis
Os.23703.2.S1_at	Bin21	1	3.517	3.583	22.5899	3.44251	3.661	0.343699	LOC_Os01g07350	transposon protein, putative, unclassified, expressed	cis
Os.23703.2.S1_x_at	Bin21	1	3.517	3.583	39.8059	3.44251	3.583	0.551164	LOC_Os01g07350	transposon protein, putative, unclassified, expressed	cis
Os.46398.1.S1_s_at	Bin21	1	3.517	3.583	8.78482	2.22499	3.661	0.116913	LOC_Os01g05650	metallothionein, putative, expressed	cis
Os.5523.1.S1_x_at	Bin21	1	3.517	3.583	8.35017	2.22499	3.661	0.0995679	LOC_Os01g05650	metallothionein, putative, expressed	cis
Os.35772.1.S1_at	Bin22	1	3.583	3.614	7.14405	2.66906	3.696	0.123326	LOC_Os01g02830	receptor-like kise ARK1AS, putative, expressed	trans
Os.14395.1.S1_at	Bin23	1	3.614	3.661	30.3916	3.61445	3.696	0.444737	LOC_Os01g07700	expressed protein	trans
Os.49171.1.A1_at	Bin23	1	3.614	3.661	31.7734	3.61445	3.696	0.440595	LOC_Os01g07630	BRASSINOSTEROID INSENSITIVE 1-associated receptor kise 1 precursor, putative, expressed	cis
Os.49171.1.A1_x_at	Bin23	1	3.614	3.661	32.5618	3.61445	3.696	0.673472	LOC_Os01g07630	BRASSINOSTEROID INSENSITIVE 1-associated receptor kise 1 precursor, putative, expressed	cis
Os.51043.1.S1_at	Bin23	1	3.614	3.661	9.70841	3.58291	4.307	0.289527	LOC_Os01g07730	phosphate/phosphoenolpyruvate translocator-related protein, putative, expressed	cis
Os.6418.1.S1_at	Bin23	1	3.614	3.661	13.5874	3.58291	4.307	0.202013	LOC_Os01g07530	uncharacterized glycosyltransferase, putative, expressed	cis
Os.10096.1.S1_a_at	Bin24	1	3.661	3.696	7.97973	3.44251	4.307	0.117664	LOC_Os01g05830	expressed protein	trans
Os.10096.2.S1_x_at	Bin24	1	3.661	3.696	6.8312	2.95827	4.307	0.113106	LOC_Os01g05830	expressed protein	trans
Os.15606.1.S2_at	Bin24	1	3.661	3.696	63.5402	3.66134	3.696	0.701871	LOC_Os01g07590	universal stress protein domain containing protein, putative, expressed	cis
Os.35895.1.S1_at	Bin24	1	3.661	3.696	5.10657	2.95827	4.307	0.0599012	LOC_Os01g52304	NB-ARC domain containing protein, expressed	trans
Os.54010.1.S1_at	Bin24	1	3.661	3.696	27.9027	3.61445	3.696	0.368605	LOC_Os01g07600	expressed protein	cis
Os.57176.1.S1_at	Bin24	1	3.661	3.696	142.064	3.61445	3.696	0.931962	LOC_Os01g07620	expressed protein	cis
Os.7745.1.S1_at	Bin24	1	3.661	3.696	5.19656	2.75817	4.307	0.0640182	LOC_Os05g37700	periplasmic beta-glucosidase precursor, putative, expressed	trans
Os.9548.1.S1_at	Bin24	1	3.661	3.696	18.8386	3.61445	4.307	0.321248	LOC_Os01g07950	OsGrx_S15.2 - glutaredoxin subgroup II, expressed	cis
Os.9898.1.S1_at	Bin24	1	3.661	3.696	8.00012	3.44251	4.307	0.148519	LOC_Os01g07310	transporter-related, putative, expressed	cis
Os.12352.1.S1_at	Bin25	1	3.696	4.307	5.67018	3.58291	4.307	0.0717112	LOC_Os04g50970	seed specific protein Bn15D1B, putative, expressed	trans
Os.23583.1.S1_at	Bin25	1	3.696	4.307	18.3607	3.66134	4.307	0.290879	LOC_Os01g08520	DUF581 domain containing protein, expressed	cis
Os.33127.2.S1_x_at	Bin25	1	3.696	4.307	68.8142	3.69584	4.307	0.754019	LOC_Os01g07940	AGC_PVPK_like_kin82y.3 - ACG kises include homologs to PKA, PKG and PKC, expressed	cis
Os.34466.1.S1_s_at	Bin25	1	3.696	4.307	10.5803	3.58291	4.307	0.148391	LOC_Os01g07970	expressed protein	cis
Os.53199.1.S1_at	Bin25	1	3.696	4.307	7.15045	2.95827	4.307	0.0988754	LOC_Os01g07910	DH-cytochrome b5 reductase, putative, expressed	cis
Os.9548.2.S1_s_at	Bin25	1	3.696	4.307	21.088	3.66134	4.307	0.357575	LOC_Os01g07950	OsGrx_S15.2 - glutaredoxin subgroup II, expressed	cis
Os.9859.4.S1_at	Bin25	1	3.696	4.307	12.7763	3.58291	4.307	0.122999	LOC_Os01g07980	ankyrin, putative, expressed	cis
OsAffx.1956.1.S1_at	Bin25	1	3.696	4.307	27.4975	3.66134	4.307	0.377411	LOC_Os01g07540	G-patch domain containing protein, expressed	trans
Os.10501.1.S1_at	Bin26	1	4.307	4.411	6.20203	4.30677	4.584	0.0873958	LOC_Os07g39430	mTERF family protein, expressed	trans
Os.15065.1.S1_at	Bin26	1	4.307	4.411	7.51364	4.30677	4.411	0.0581242	LOC_Os06g45370	fructose-1,6-bisphosphatase, putative, expressed	trans
Os.19764.1.S2_at	Bin26	1	4.307	4.411	7.52208	4.30677	4.584	0.108242	LOC_Os01g09000	glutaminyl-tR synthetase, putative, expressed	cis
Os.22269.1.S1_at	Bin26	1	4.307	4.411	5.39407	4.30677	5.167	0.057222	LOC_Os01g13520	auxin response factor 1, putative, expressed	trans
Os.35827.1.S1_at	Bin26	1	4.307	4.411	5.63051	4.30677	4.75	0.0657432	LOC_Os01g14510	BRASSINOSTEROID INSENSITIVE 1 precursor, putative, expressed	trans
Os.51258.1.S1_at	Bin26	1	4.307	4.411	6.60235	4.30677	4.411	0.0367114	LOC_Os02g03250	expressed protein	trans
Os.55612.1.S1_at	Bin26	1	4.307	4.411	5.55926	4.30677	4.645	0.0809777	LOC_Os03g18600	cyclase/dehydrase family protein, putative, expressed	trans
OsAffx.10973.1.S1_s_at	Bin26	1	4.307	4.411	9.63045	4.30677	4.546	0.119215	LOC_Os01g08760	choline/ethanolamine kise, putative	cis
OsAffx.10973.1.S1_x_at	Bin26	1	4.307	4.411	15.8994	4.30677	4.411	0.256067	LOC_Os01g08760	choline/ethanolamine kise, putative	cis
OsAffx.10973.2.S1_s_at	Bin26	1	4.307	4.411	13.0295	4.30677	4.411	0.229668	LOC_Os01g08760	choline/ethanolamine kise, putative	cis
OsAffx.24550.1.S1_at	Bin26	1	4.307	4.411	5.49684	4.30677	4.645	0.0633534	LOC_Os02g33020	SOUL heme-binding protein, putative, expressed	trans
OsAffx.30581.1.S1_at	Bin26	1	4.307	4.411	5.10796	4.30677	4.546	0.0485993	LOC_Os10g28870	MBTB40 - Bric-a-Brac, Tramtrack, Broad Complex BTB domain with Meprin and TRAF Homology MATH domain	trans
Os.9695.1.S1_at	Bin27	1	4.411	4.546	22.3397	4.30677	4.584	0.312386	LOC_Os01g08830	OsFBDUF1 - F-box and DUF domain containing protein, expressed	cis
OsAffx.23168.1.S1_at	Bin27	1	4.411	4.546	27.0631	4.41131	4.584	0.386024	LOC_Os01g09030	2-aminoethanethiol dioxygese, putative, expressed	cis
OsAffx.28061.1.S1_at	Bin27	1	4.411	4.546	5.79248	4.30677	4.584	0.0637314	LOC_Os06g42110	expressed protein	trans
Os.20153.1.S1_x_at	Bin28	1	4.546	4.584	28.7892	4.30677	4.584	0.426472	LOC_Os01g09030	2-aminoethanethiol dioxygese, putative, expressed	cis
Os.55103.1.S1_x_at	Bin28	1	4.546	4.584	5.32571	4.30677	4.645	0.0735452	LOC_Os01g68710	peptidyl-prolyl cis-trans isomerase, FKBP-type, putative, expressed	trans
Os.3818.1.S1_a_at	Bin30	1	4.645	4.75	14.5149	4.5843	4.915	0.250968	LOC_Os01g09280	myb-related transcription activator, putative, expressed	cis
Os.42888.1.S1_at	Bin30	1	4.645	4.75	47.1371	4.64462	4.75	0.625486	LOC_Os01g09252	WD domain, G-beta repeat domain containing protein, expressed	cis
Os.42888.2.S1_x_at	Bin30	1	4.645	4.75	37.2018	4.5843	4.75	0.518641	LOC_Os01g09252	WD domain, G-beta repeat domain containing protein, expressed	cis
Os.12230.1.S1_a_at	Bin31	1	4.75	4.915	23.3271	4.74956	4.915	0.24877	LOC_Os01g09570	6-phosphofructokise, putative, expressed	cis
Os.22772.1.S1_at	Bin31	1	4.75	4.915	48.9258	4.74956	4.915	0.605234	LOC_Os01g09420	expressed protein	cis
Os.49042.1.A1_s_at	Bin31	1	4.75	4.915	79.3348	4.74956	4.915	0.801595	LOC_Os01g09620	zinc finger/CCCH transcription factor, putative, expressed	cis	OsDOS
Os.9850.1.S1_s_at	Bin31	1	4.75	4.915	40.7391	4.74956	4.915	0.559918	LOC_Os01g09420	expressed protein	cis
Os.9859.2.S1_at	Bin31	1	4.75	4.915	144.686	4.74956	4.915	0.949816	LOC_Os01g09370	ankyrin repeat domain-containing protein 28, putative, expressed	cis
Os.9859.3.S1_x_at	Bin31	1	4.75	4.915	80.7082	4.74956	4.915	0.872033	LOC_Os01g09370	ankyrin repeat domain-containing protein 28, putative, expressed	cis
Os.9859.4.S1_x_at	Bin31	1	4.75	4.915	27.2957	4.74956	4.915	0.194544	LOC_Os01g07980	ankyrin, putative, expressed	trans
Os.9859.5.S1_x_at	Bin31	1	4.75	4.915	81.8823	4.74956	4.915	0.855712	LOC_Os01g08000	fibronectin type 3 and ankyrin repeat domains 1 protein, putative, expressed	trans
Os.10204.1.S1_at	Bin33	1	5.029	5.167	16.0291	4.74956	5.167	0.250667	LOC_Os01g09590	myb-like D-binding domain containing protein, putative, expressed	cis
Os.11934.1.S2_at	Bin33	1	5.029	5.167	6.27984	4.64462	5.249	0.143943	LOC_Os08g44000	uncharacterized protein ycf39, putative, expressed	trans
Os.12093.1.S1_at	Bin33	1	5.029	5.167	5.58965	4.74956	5.167	0.0956659	LOC_Os01g09246	glycine-rich protein, putative, expressed	trans
Os.12791.1.S1_a_at	Bin33	1	5.029	5.167	5.903	4.74956	5.408	0.0578006	LOC_Os05g02070	expressed protein	trans	OsMT2b
Os.12791.2.S1_a_at	Bin33	1	5.029	5.167	6.2927	4.74956	5.249	0.0591148	LOC_Os05g02070	expressed protein	trans	OsMT2b
Os.12791.2.S1_x_at	Bin33	1	5.029	5.167	6.48525	4.74956	5.408	0.0609303	LOC_Os05g02070	expressed protein	trans	OsMT2b
Os.12791.4.S1_x_at	Bin33	1	5.029	5.167	6.12041	4.74956	5.408	0.0583888	LOC_Os05g02070	expressed protein	trans	OsMT2b
Os.14153.3.S1_x_at	Bin33	1	5.029	5.167	7.01282	4.74956	5.167	0.0642235	LOC_Os05g02070	expressed protein	trans	OsMT2b
Os.1475.1.S1_at	Bin33	1	5.029	5.167	24.649	5.02945	5.167	0.367044	LOC_Os01g09540	HAD superfamily phosphatase, putative, expressed	trans
Os.18077.1.S1_at	Bin33	1	5.029	5.167	12.0847	5.02945	5.167	0.202727	LOC_Os01g09300	oxidoreductase, putative, expressed	trans
Os.18248.1.S1_at	Bin33	1	5.029	5.167	6.11909	4.74956	5.677	0.0846038	LOC_Os03g08000	expressed protein	trans
Os.19230.1.A1_at	Bin33	1	5.029	5.167	5.5652	4.74956	5.249	0.0841348	LOC_Os06g40050	mitochondrial carrier protein, putative, expressed	trans
Os.22713.1.S1_at	Bin33	1	5.029	5.167	5.23302	4.74956	5.408	0.0423288	LOC_Os01g54940	dehydrogese, putative, expressed	trans
Os.23132.1.S2_at	Bin33	1	5.029	5.167	6.65326	4.91519	5.408	0.0734732	LOC_Os04g31620	retrotransposon protein, putative, unclassified, expressed	trans
Os.27816.1.S1_at	Bin33	1	5.029	5.167	5.8785	4.91519	5.408	0.0759619	LOC_Os03g55490	casein kise II subunit alpha-2, putative, expressed	trans
Os.30588.4.S1_x_at	Bin33	1	5.029	5.167	5.01987	4.91519	5.319	0.0952342	LOC_Os01g63444	expressed protein	trans
Os.32659.1.S1_at	Bin33	1	5.029	5.167	6.72245	5.02945	5.408	0.060008	LOC_Os03g20020	plant neutral invertase domain containing protein, expressed	trans
Os.36033.1.S1_at	Bin33	1	5.029	5.167	5.90117	5.02945	5.249	0.120296	LOC_Os01g49910	expressed protein	trans
Os.43600.1.S1_at	Bin33	1	5.029	5.167	6.76711	4.64462	5.408	0.137088	LOC_Os01g10040	cytochrome P450, putative, expressed	cis	d2
Os.46278.1.S1_a_at	Bin33	1	5.029	5.167	5.46478	4.74956	5.167	0.0968818	LOC_Os10g08580	FAD binding domain of D photolyase domain containing protein, expressed	trans	CPDphotolyase
Os.48089.2.S1_x_at	Bin33	1	5.029	5.167	5.38709	3.69584	5.167	0.078731	LOC_Os04g51800	MYB protein, putative	trans
Os.53054.1.S1_at	Bin33	1	5.029	5.167	5.49115	4.74956	5.408	0.0917772	LOC_Os02g45870	tobamovirus multiplication protein, putative, expressed	trans
Os.54127.1.S1_at	Bin33	1	5.029	5.167	6.95118	4.74956	5.408	0.11704	LOC_Os11g11410	OsIAA27 - Auxin-responsive Aux/IAA gene family member, expressed	trans
Os.625.1.S1_at	Bin33	1	5.029	5.167	11.1203	4.74956	5.167	0.181118	LOC_Os01g09670	pollen-specific protein SF21, putative, expressed	cis
Os.7080.1.S1_at	Bin33	1	5.029	5.167	5.6572	4.74956	5.408	0.0828003	LOC_Os03g51830	heat shock protein DJ, putative, expressed	trans
OsAffx.20281.1.S1_at	Bin33	1	5.029	5.167	5.42741	4.74956	5.167	0.0474246	LOC_Os10g32070	GATA zinc finger domain containing protein	trans
OsAffx.23189.2.S1_at	Bin33	1	5.029	5.167	11.6927	4.91519	5.167	0.218993	LOC_Os01g10590	osFTL8 FT-Like8 homologous to Flowering Locus T gene; contains Pfam profile PF01161: Phosphatidylethanolamine-binding protein, expressed	trans
OsAffx.24076.1.S1_at	Bin33	1	5.029	5.167	5.67524	5.02945	6.04	0.0518261	LOC_Os02g03010	expressed protein	trans
OsAffx.31598.1.S1_at	Bin33	1	5.029	5.167	4.97232	4.91519	5.374	0.0824345	LOC_Os12g05640	pentatricopeptide containing protein, putative, expressed	trans
Os.12918.1.S1_s_at	Bin34	1	5.167	5.249	7.45917	5.1667	5.488	0.0769291	LOC_Os04g58320	zinc finger, RING-type, putative, expressed	trans
Os.12999.1.S1_at	Bin34	1	5.167	5.249	5.24688	5.1667	5.488	0.0549	LOC_Os04g54620	expressed protein	trans
Os.14274.1.S1_at	Bin34	1	5.167	5.249	5.10529	5.1667	6.232	0.0886973	LOC_Os05g28500	ubiquitin family protein, putative, expressed	trans
Os.15062.1.S1_a_at	Bin34	1	5.167	5.249	5.99639	5.1667	6.272	0.0940953	LOC_Os01g22980	OsSCP3 - Putative Serine Carboxypeptidase homologue, expressed	trans
Os.18054.1.S1_s_at	Bin34	1	5.167	5.249	6.61397	5.02945	5.488	0.0892905	LOC_Os04g31270	EMB1688, putative, expressed	trans
Os.20353.1.S3_s_at	Bin34	1	5.167	5.249	6.71287	5.02945	5.488	0.102701	LOC_Os01g73514	5-oxoprolise, putative, expressed	trans
Os.24816.1.A1_at	Bin34	1	5.167	5.249	6.05356	5.1667	5.408	0.0911551	LOC_Os04g33660	bifunctiol monodehydroascorbate reductase and carbonic anhydrasenectarin-3 precursor, putative, expressed	trans
Os.24911.1.S1_at	Bin34	1	5.167	5.249	5.34632	5.02945	5.408	0.0617622	LOC_Os03g62170	cyclase/dehydrase family protein, expressed	trans
Os.25159.1.S1_at	Bin34	1	5.167	5.249	5.02936	4.74956	5.408	0.0610583	LOC_Os03g50430	zinc finger family protein, putative, expressed	trans
Os.37509.1.S1_at	Bin34	1	5.167	5.249	5.60214	5.02945	6.232	0.0806214	LOC_Os01g50040	D binding protein, putative, expressed	trans
Os.428.1.S1_at	Bin34	1	5.167	5.249	5.29446	5.02945	5.919	0.0521237	LOC_Os03g55770	expressed protein	trans
Os.44710.1.S1_at	Bin34	1	5.167	5.249	4.96857	5.02945	5.488	0.0739746	LOC_Os07g36390	PPR repeat containing protein, expressed	trans
Os.44872.1.S1_at	Bin34	1	5.167	5.249	5.14645	5.1667	5.408	0.0668378	LOC_Os06g01660	integral membrane protein DUF6 domain containing protein, expressed	trans
Os.46535.2.S1_x_at	Bin34	1	5.167	5.249	5.25837	4.74956	5.374	0.0460467	LOC_Os10g33730	pentatricopeptide, putative, expressed	trans
Os.4783.1.S1_a_at	Bin34	1	5.167	5.249	4.98284	5.1667	6.232	0.0509236	LOC_Os02g31220	expressed protein	trans
Os.47954.1.S1_at	Bin34	1	5.167	5.249	6.08561	5.1667	6.232	0.0838175	LOC_Os06g40840	microtubule associated protein, putative, expressed	trans
Os.50498.1.S1_at	Bin34	1	5.167	5.249	6.89914	5.1667	6.232	0.0755851	LOC_Os01g03549	multi-copper oxidase type I family protein, putative, expressed	trans
Os.5164.1.S1_at	Bin34	1	5.167	5.249	5.78088	5.1667	6.232	0.0608015	LOC_Os10g25030	red chlorophyll catabolite reductase, putative, expressed	trans	OsRCCR1
Os.5174.1.S1_at	Bin34	1	5.167	5.249	5.07843	5.02945	6.232	0.0779134	LOC_Os01g67530	AMP-binding enzyme, putative, expressed	trans
Os.52934.1.S1_at	Bin34	1	5.167	5.249	5.99315	5.02945	5.488	0.105454	LOC_Os06g14400	1-aminocyclopropane-1-carboxylate oxidase homolog 4, putative, expressed	trans
Os.5295.1.S1_at	Bin34	1	5.167	5.249	6.81364	5.1667	6.04	0.127973	LOC_Os08g10010	acyl-desaturase, chloroplast precursor, putative, expressed	trans
Os.53638.1.S1_at	Bin34	1	5.167	5.249	5.77272	5.02945	5.919	0.0948179	LOC_Os11g34320	regulator of chromosome condensation, putative, expressed	trans
Os.53778.1.A1_s_at	Bin34	1	5.167	5.249	5.006	5.02945	6.232	0.0673711	LOC_Os12g29990	O-sialoglycoprotein endopeptidase, putative, expressed	trans
Os.7186.1.S1_at	Bin34	1	5.167	5.249	5.29087	5.1667	6.232	0.0713755	LOC_Os07g44350	sec20 domain containing protein, expressed	trans
Os.9306.1.S1_at	Bin34	1	5.167	5.249	6.65277	5.02945	5.677	0.129043	LOC_Os01g11230	SOUL heme-binding protein, putative, expressed	trans
Os.9440.1.S1_a_at	Bin34	1	5.167	5.249	5.74666	5.02945	5.488	0.0986434	LOC_Os06g45820	OsFtsH2 FtsH protease, homologue of AtFtsH2/8, expressed	trans
Os.9487.1.S1_a_at	Bin34	1	5.167	5.249	6.69718	5.1667	5.488	0.123931	LOC_Os01g10250	hydrolase, alpha/beta fold family domain containing protein, expressed	cis
Os.9690.1.S1_at	Bin34	1	5.167	5.249	6.27456	5.1667	6.232	0.0971408	LOC_Os06g14390	1-aminocyclopropane-1-carboxylate oxidase homolog 4, putative, expressed	trans
OsAffx.14067.1.S1_at	Bin34	1	5.167	5.249	6.87397	5.02945	5.488	0.105513	LOC_Os04g31270	EMB1688, putative, expressed	trans
OsAffx.14635.1.S1_x_at	Bin34	1	5.167	5.249	6.12344	4.74956	6.232	0.0310532	LOC_Os05g11260	expressed protein	trans
OsAffx.28288.1.S1_at	Bin34	1	5.167	5.249	5.85408	5.02945	6.232	0.100919	LOC_Os07g05390	expressed protein	trans
Os.10705.1.S1_at	Bin35	1	5.249	5.319	5.35613	5.1667	5.408	0.0762865	LOC_Os03g58470	retrotransposon protein, putative, Ty3-gypsy subclass, expressed	trans
Os.11143.1.S1_at	Bin35	1	5.249	5.319	5.42434	5.1667	5.408	0.0832989	LOC_Os03g51980	expressed protein	trans
Os.32212.1.A1_at	Bin35	1	5.249	5.319	19.7641	5.1667	5.408	0.294105	LOC_Os01g10130	R-dependent R polymerase, putative, expressed	cis
Os.4196.1.S1_at	Bin35	1	5.249	5.319	9.3928	5.1667	6.215	0.13018	LOC_Os01g10020	ectonucleotide pyrophosphatase/phosphodiesterase family member 1, putative, expressed	cis
Os.54617.1.S1_at	Bin35	1	5.249	5.319	6.18999	5.1667	5.488	0.0846642	LOC_Os03g20460	guanylate kise, putative, expressed	trans	v2
Os.56265.1.S1_at	Bin35	1	5.249	5.319	5.31301	5.02945	6.04	0.110622	LOC_Os10g41400	peptide methionine sulfoxide reductase, putative, expressed	trans	OsMSRA4.1
Os.5722.2.S1_at	Bin35	1	5.249	5.319	5.52399	5.1667	6.215	0.0298892	LOC_Os09g24700	expressed protein	trans
Os.57456.1.S1_x_at	Bin35	1	5.249	5.319	5.58218	5.1667	6.04	0.112615	LOC_Os01g24710	jacalin-like lectin domain containing protein, expressed	trans
Os.6672.1.S1_at	Bin35	1	5.249	5.319	5.78748	5.1667	6.232	0.0958067	LOC_Os01g18080	retrotransposon protein, putative, unclassified, expressed	trans
OsAffx.22146.1.S1_x_at	Bin35	1	5.249	5.319	8.82353	5.1667	5.408	0.13814	LOC_Os01g10260	expressed protein	cis
Os.10116.1.S1_at	Bin36	1	5.319	5.374	5.55718	5.1667	6.272	0.0739029	LOC_Os02g08180	protein transport protein SEC61 subunit gamma, putative, expressed	trans
Os.11139.1.S1_at	Bin36	1	5.319	5.374	5.83076	5.1667	5.488	0.0485047	LOC_Os05g49880	lactate/malate dehydrogese, putative, expressed	trans
Os.12757.1.S1_a_at	Bin36	1	5.319	5.374	5.9367	5.1667	5.408	0.078815	LOC_Os04g20280	expressed protein	trans
Os.13551.1.S1_at	Bin36	1	5.319	5.374	7.23061	5.1667	5.408	0.114053	LOC_Os08g18044	tetraspanin family protein, putative, expressed	trans
Os.14917.1.S1_x_at	Bin36	1	5.319	5.374	24.6458	5.31907	5.408	0.357115	LOC_Os01g10280	phosphoribosylaminoimidazole carboxylase, chloroplast precursor, putative, expressed	trans
Os.14917.2.S1_x_at	Bin36	1	5.319	5.374	29.972	5.31907	5.408	0.41444	LOC_Os01g10280	phosphoribosylaminoimidazole carboxylase, chloroplast precursor, putative, expressed	trans
Os.16927.1.S1_at	Bin36	1	5.319	5.374	5.3528	5.02945	6.232	0.0533974	LOC_Os02g56170	inositol-1-monophosphatase, putative, expressed	trans
Os.20203.1.S1_s_at	Bin36	1	5.319	5.374	33.777	5.31907	5.374	0.465441	LOC_Os01g10210	lachrymatory factor synthase, putative, expressed	cis
Os.20348.1.S1_at	Bin36	1	5.319	5.374	5.38455	5.1667	5.761	0.0647697	LOC_Os06g16330	BRASSINOSTEROID INSENSITIVE 1-associated receptor kise 1 precursor, putative, expressed	trans
Os.2196.1.S1_a_at	Bin36	1	5.319	5.374	9.15267	5.1667	5.408	0.11454	LOC_Os01g10080	expressed protein	cis
Os.22278.1.S1_at	Bin36	1	5.319	5.374	5.08686	5.1667	5.488	0.0750648	LOC_Os09g38320	phytoene synthase, chloroplast precursor, putative, expressed	trans
Os.23087.1.S1_at	Bin36	1	5.319	5.374	5.41703	5.1667	5.488	0.085472	LOC_Os05g10690	Myb transcription factor, putative, expressed	trans
Os.2329.1.S1_a_at	Bin36	1	5.319	5.374	6.2423	5.1667	5.488	0.0872847	LOC_Os01g45274	carbonic anhydrase, chloroplast precursor, putative, expressed	trans
Os.25634.1.S1_at	Bin36	1	5.319	5.374	9.72689	5.1667	5.408	0.0865345	LOC_Os12g44150	plasma membrane ATPase, putative, expressed	trans
Os.27513.1.A1_a_at	Bin36	1	5.319	5.374	5.44587	4.74956	6.04	0.0516844	LOC_Os01g11054	phosphoenolpyruvate carboxylase, putative, expressed	cis
Os.34805.2.S1_x_at	Bin36	1	5.319	5.374	5.40308	5.02945	6.272	0.0696599	LOC_Os03g37260	pentatricopeptide, putative, expressed	trans
Os.37345.1.S1_at	Bin36	1	5.319	5.374	5.75062	5.1667	6.272	0.0843999	LOC_Os03g43890	WD domain, G-beta repeat domain containing protein, expressed	trans
Os.38060.1.S1_a_at	Bin36	1	5.319	5.374	11.4163	5.1667	5.408	0.183348	LOC_Os01g46570	CTP synthase, putative, expressed	trans
Os.38060.2.S1_x_at	Bin36	1	5.319	5.374	10.8062	5.1667	5.408	0.178087	LOC_Os01g46570	CTP synthase, putative, expressed	trans
Os.46045.2.S1_x_at	Bin36	1	5.319	5.374	7.67626	5.1667	6.272	0.0745682	LOC_Os01g15029	expressed protein	trans
Os.47345.1.S1_at	Bin36	1	5.319	5.374	7.9512	5.1667	5.408	0.121224	LOC_Os03g03350	polygalacturose, putative, expressed	trans
Os.48388.1.S1_at	Bin36	1	5.319	5.374	13.5635	5.1667	5.408	0.16767	LOC_Os12g34500	expressed protein	trans
Os.49099.1.S1_at	Bin36	1	5.319	5.374	8.10274	5.1667	5.408	0.0682627	LOC_Os03g63760	glycosyl hydrolases family 16, putative, expressed	trans
Os.49573.1.S1_at	Bin36	1	5.319	5.374	5.39815	5.1667	6.272	0.0977845	LOC_Os12g31450	plastid division regulator MinE, putative, expressed	trans
Os.50772.1.S1_at	Bin36	1	5.319	5.374	6.16571	5.1667	5.488	0.0687924	LOC_Os05g43920	auxin response factor 14, putative, expressed	trans
Os.51595.1.S1_at	Bin36	1	5.319	5.374	7.44925	5.1667	5.761	0.0622821	LOC_Os01g46370	lipase class 3 family protein, putative, expressed	trans
Os.52389.1.S1_x_at	Bin36	1	5.319	5.374	4.95756	5.1667	6.272	0.0690113	LOC_Os06g01790	expressed protein	trans
Os.52440.2.S1_x_at	Bin36	1	5.319	5.374	5.86862	5.1667	6.215	0.0684702	LOC_Os03g06379	LYR motif containing protein, putative, expressed	trans
Os.54033.1.S1_at	Bin36	1	5.319	5.374	7.0016	5.1667	5.677	0.101129	LOC_Os08g37180	patatin, putative, expressed	trans
Os.55269.1.S1_at	Bin36	1	5.319	5.374	5.11162	5.1667	5.408	0.0934802	LOC_Os05g33514	expressed protein	trans
Os.6.1.S1_a_at	Bin36	1	5.319	5.374	5.33545	5.1667	6.272	0.0654642	LOC_Os11g43900	translatiolly-controlled tumor protein, putative, expressed	trans
Os.6864.1.S1_at	Bin36	1	5.319	5.374	5.52434	5.02945	5.408	0.0834893	LOC_Os01g61070	heavy metal-associated domain containing protein, expressed	trans
Os.7203.1.S1_at	Bin36	1	5.319	5.374	5.04854	5.1667	6.272	0.0887075	LOC_Os01g63230	growth regulator related protein, putative, expressed	trans
Os.7246.1.S1_s_at	Bin36	1	5.319	5.374	6.26248	5.02945	6.232	0.080161	LOC_Os06g27560	glycosyltransferase protein, putative, expressed	trans
Os.7400.1.S1_at	Bin36	1	5.319	5.374	5.72021	5.1667	5.374	0.0853115	LOC_Os07g41730	OsPOP16 - Putative Prolyl Oligopeptidase homologue, expressed	trans
Os.7779.1.S1_x_at	Bin36	1	5.319	5.374	5.14186	5.02945	6.272	0.0622785	LOC_Os05g01570	auxin-induced protein 5NG4, putative, expressed	trans
Os.7815.1.S1_at	Bin36	1	5.319	5.374	5.41727	5.1667	6.272	0.0713884	LOC_Os01g43630	adaptin, putative, expressed	trans
Os.7831.1.S1_at	Bin36	1	5.319	5.374	7.17535	5.1667	5.408	0.108307	LOC_Os06g11980	DUF581 domain containing protein, expressed	trans
Os.8246.1.S1_at	Bin36	1	5.319	5.374	5.28276	5.1667	6.04	0.0696484	LOC_Os02g37130	expressed protein	trans
Os.9033.1.S1_at	Bin36	1	5.319	5.374	5.63375	5.1667	5.747	0.0759377	LOC_Os03g44610	IQ calmodulin-binding motif domain containing protein, expressed	trans
Os.9654.2.S1_x_at	Bin36	1	5.319	5.374	7.14842	5.1667	6.272	0.12235	LOC_Os04g35840	T-complex protein 11, putative, expressed	trans
Os.9826.1.S1_at	Bin36	1	5.319	5.374	5.16229	5.1667	5.761	0.0671027	LOC_Os07g32800	autophagy-related protein, putative, expressed	trans
OsAffx.7515.1.S1_s_at	Bin36	1	5.319	5.374	8.18381	5.1667	5.408	0.121259	LOC_Os12g07490	protein transport protein Sec61 subunit beta, putative, expressed	trans
Os.10055.1.S1_at	Bin37	1	5.374	5.408	20.6767	5.31907	6.04	0.274979	LOC_Os01g13060	CK1_CaseinKise_1.1 - CK1 includes the casein kise 1 kises, expressed	trans
Os.10111.1.S1_at	Bin37	1	5.374	5.408	5.04788	5.1667	6.531	0.0618387	LOC_Os03g22740	nucleolar protein NOP5-1, putative	trans
Os.10426.1.S1_at	Bin37	1	5.374	5.408	5.29284	5.1667	6.232	0.0586339	LOC_Os03g04470	expressed protein	trans
Os.10617.1.S1_at	Bin37	1	5.374	5.408	7.34617	5.1667	6.215	0.0630859	LOC_Os04g57560	amine oxidase, flavin-containing, domain containing protein, expressed	trans
Os.10803.1.S2_at	Bin37	1	5.374	5.408	5.45897	5.1667	6.531	0.102903	LOC_Os03g18220	pyruvate decarboxylase isozyme 2, putative, expressed	trans
Os.11193.1.S1_at	Bin37	1	5.374	5.408	8.35242	5.1667	5.761	0.116891	LOC_Os03g55240	cytochrome P450, putative, expressed	trans	bel
Os.11213.1.S1_at	Bin37	1	5.374	5.408	5.0136	4.91519	6.04	0.0717482	LOC_Os03g08850	AUXIN SIGLING F-BOX 2, putative, expressed	trans
Os.11247.1.S1_at	Bin37	1	5.374	5.408	6.78627	5.1667	6.04	0.0875713	LOC_Os01g45200	cinmoyl-CoA reductase-related, putative, expressed	trans	snl6
Os.11257.1.S1_at	Bin37	1	5.374	5.408	10.6495	5.31907	8.381	0.138824	LOC_Os09g22505	expressed protein	trans
Os.11407.1.S1_at	Bin37	1	5.374	5.408	7.32071	29.9846	6.215	0.0975505	LOC_Os04g57550	amine oxidase, flavin-containing, domain containing protein, expressed	trans
Os.11650.1.S1_at	Bin37	1	5.374	5.408	5.45579	5.1667	6.232	0.0703977	LOC_Os03g37640	MATE efflux family protein, putative, expressed	trans
Os.11654.1.S1_at	Bin37	1	5.374	5.408	7.14609	5.1667	6.215	0.0708289	LOC_Os06g39690	SOUL heme-binding protein, putative, expressed	trans
Os.11674.1.S1_at	Bin37	1	5.374	5.408	4.96479	5.1667	6.531	0.0338745	LOC_Os07g05000	oxidoreductase, aldo/keto reductase family protein, putative, expressed	trans
Os.11783.1.S1_at	Bin37	1	5.374	5.408	5.16569	5.1667	6.215	0.0495297	LOC_Os08g44650	expressed protein	trans
Os.12126.2.S1_at	Bin37	1	5.374	5.408	8.68833	5.1667	5.761	0.123962	LOC_Os04g43420	PTAC5, putative, expressed	trans
Os.12416.1.S1_at	Bin37	1	5.374	5.408	9.16911	5.1667	6.215	0.129772	LOC_Os11g32650	chalcone synthase, putative, expressed	trans
Os.12640.1.S1_at	Bin37	1	5.374	5.408	7.71198	5.1667	6.215	0.0505176	LOC_Os01g65650	receptor-like protein kise HAIKU2 precursor, putative, expressed	trans
Os.12838.1.S1_at	Bin37	1	5.374	5.408	12.7018	5.1667	5.488	0.168138	LOC_Os06g49760	invertase/pectin methylesterase inhibitor family protein, putative, expressed	trans
Os.12990.1.S1_x_at	Bin37	1	5.374	5.408	8.20294	5.1667	5.488	0.0869821	LOC_Os03g50970	retrotransposon protein, putative, Ty1-copia subclass, expressed	trans
Os.13599.1.S1_at	Bin37	1	5.374	5.408	5.87077	5.1667	6.531	0.0681116	LOC_Os07g33240	endoribonuclease, putative, expressed	trans
Os.14676.1.S1_at	Bin37	1	5.374	5.408	6.29258	5.1667	6.597	0.0982529	LOC_Os07g01920	nucleolar GTP-binding protein 1, putative, expressed	trans
Os.14793.1.S1_at	Bin37	1	5.374	5.408	5.28527	5.02945	6.232	0.0834743	LOC_Os02g49570	OsProtIV1 - Putative Protease IV homologue; Domain 2 is a SPH, expressed	trans
Os.14824.1.S1_at	Bin37	1	5.374	5.408	6.98373	5.1667	5.677	0.102462	LOC_Os01g60810	DUF623 domain containing protein, expressed	trans
Os.14830.1.S1_a_at	Bin37	1	5.374	5.408	5.92925	5.1667	6.232	0.0747909	LOC_Os01g63190	laccase precursor protein, putative, expressed	trans
Os.14917.1.S1_at	Bin37	1	5.374	5.408	22.7503	5.31907	5.408	0.335916	LOC_Os01g10280	phosphoribosylaminoimidazole carboxylase, chloroplast precursor, putative, expressed	trans
Os.15570.1.S1_at	Bin37	1	5.374	5.408	9.60992	5.1667	6.04	0.125017	LOC_Os07g32630	UDP-glucoronosyl and UDP-glucosyl transferase domain containing protein, expressed	trans
Os.16025.1.S1_s_at	Bin37	1	5.374	5.408	5.89749	5.02945	5.488	0.100593	LOC_Os06g39960	bZIP transcription factor domain containing protein, expressed	trans
Os.16105.1.S1_at	Bin37	1	5.374	5.408	5.52052	5.1667	6.232	0.0775436	LOC_Os10g07450	expressed protein	trans
Os.17779.1.S1_at	Bin37	1	5.374	5.408	6.35366	5.02945	5.408	0.0828103	LOC_Os05g05140	expressed protein	trans
Os.18633.1.S1_at	Bin37	1	5.374	5.408	5.5841	5.02945	6.232	0.0776836	LOC_Os04g43710	CAMK_CAMK_like.3 - CAMK includes calcium/calmodulin depedent protein kises, expressed	trans
Os.20262.1.S1_at	Bin37	1	5.374	5.408	6.54968	5.31907	6.531	0.0760493	LOC_Os05g03174	glycosyltransferase family 43 protein, putative, expressed	trans
Os.20461.1.S2_s_at	Bin37	1	5.374	5.408	6.91927	5.1667	6.531	0.0867193	LOC_Os03g19760	HAD-superfamily hydrolase, subfamily IA, variant 3 containing protein, expressed	trans
Os.21282.1.S1_at	Bin37	1	5.374	5.408	5.12135	5.1667	6.531	0.0682887	LOC_Os03g13600	ZOS3-07 - C2H2 zinc finger protein, expressed	trans
Os.22281.1.S1_at	Bin37	1	5.374	5.408	5.90266	5.02945	5.488	0.105602	LOC_Os03g08754	OsMADS47 - MADS-box family gene with MIKCc type-box, expressed	trans	OsMDP1
Os.22312.3.A1_a_at	Bin37	1	5.374	5.408	5.27646	5.1667	6.232	0.0797904	LOC_Os05g28740	universal stress protein domain containing protein, putative, expressed	trans
Os.22483.1.A1_at	Bin37	1	5.374	5.408	8.34313	5.1667	5.488	0.0912352	LOC_Os03g62510	amine oxidase, flavin-containing, domain containing protein, expressed	trans
Os.22483.1.A1_s_at	Bin37	1	5.374	5.408	8.26542	5.1667	5.488	0.0879668	LOC_Os03g62510	amine oxidase, flavin-containing, domain containing protein, expressed	trans
Os.22559.1.S1_at	Bin37	1	5.374	5.408	6.02391	5.1667	5.747	0.102779	LOC_Os07g29640	expressed protein	trans
Os.2360.1.S1_s_at	Bin37	1	5.374	5.408	5.03263	5.02945	6.215	0.0335006	LOC_Os03g13274	peptide transporter PTR2, putative, expressed	trans
Os.2363.1.S1_a_at	Bin37	1	5.374	5.408	5.53718	5.1667	5.747	0.0479176	LOC_Os09g35910	homeobox associated leucine zipper, putative, expressed	trans
Os.24699.1.S1_at	Bin37	1	5.374	5.408	7.00497	5.02945	5.488	0.0537073	LOC_Os02g47190	MYB family transcription factor, putative, expressed	trans
Os.24902.1.S1_at	Bin37	1	5.374	5.408	6.7341	5.1667	6.272	0.0844838	LOC_Os10g34310	PPR repeat containing protein, expressed	trans
Os.26388.3.S1_x_at	Bin37	1	5.374	5.408	7.4114	5.1667	6.215	0.0852261	LOC_Os01g66890	BTBZ1 - Bric-a-Brac, Tramtrack, and Broad Complex BTB domain with TAZ zinc finger and Calmodulin-binding domains, expressed	trans
Os.26393.1.S1_at	Bin37	1	5.374	5.408	5.86829	5.02945	5.761	0.0839471	LOC_Os06g49120	Complex I intermediate-associated protein 30 domain containing protein, putative, expressed	trans
Os.26440.1.S1_at	Bin37	1	5.374	5.408	6.23047	5.1667	6.04	0.0508577	LOC_Os03g11650	ATMAP70 protein, putative, expressed	trans
Os.26807.1.S1_at	Bin37	1	5.374	5.408	4.97646	5.1667	6.531	0.0486928	LOC_Os01g12210	aluminum-activated malate transporter, putative, expressed	trans
Os.26881.1.A1_a_at	Bin37	1	5.374	5.408	8.5387	5.1667	6.531	0.106873	LOC_Os06g40200	calcium-binding mitochondrial carrier CBG00135, putative, expressed	trans
Os.26881.1.A2_a_at	Bin37	1	5.374	5.408	7.15392	5.1667	5.747	0.089416	LOC_Os06g40200	calcium-binding mitochondrial carrier CBG00135, putative, expressed	trans
Os.27232.1.S1_at	Bin37	1	5.374	5.408	6.15644	5.1667	5.747	0.0766523	LOC_Os01g68650	plant-specific domain TIGR01615 family protein, expressed	trans
Os.27295.1.S1_at	Bin37	1	5.374	5.408	5.47261	5.1667	6.232	0.0440955	LOC_Os08g08586	expressed protein	trans
Os.27477.1.S1_at	Bin37	1	5.374	5.408	5.31077	5.1667	6.232	0.0534745	LOC_Os07g38830	hydrolase, alpha/beta fold family domain containing protein, expressed	trans
Os.27534.1.A1_at	Bin37	1	5.374	5.408	4.99043	5.1667	6.232	0.0651706	LOC_Os02g13140	xaa-Pro dipeptidase, putative, expressed	trans
Os.27587.1.S1_at	Bin37	1	5.374	5.408	8.21897	5.1667	5.677	0.089682	LOC_Os10g40740	helix-loop-helix D-binding domain containing protein, expressed	trans
Os.27754.1.S1_at	Bin37	1	5.374	5.408	5.90242	5.02945	6.215	0.0770917	LOC_Os02g03720	expressed protein	trans
Os.28039.1.S1_at	Bin37	1	5.374	5.408	6.52463	5.02945	5.488	0.0966209	LOC_Os02g30210	OsFBK7 - F-box domain and kelch repeat containing protein, expressed	trans
Os.28045.1.S1_at	Bin37	1	5.374	5.408	7.41075	5.1667	6.04	0.0834808	LOC_Os02g44010	expressed protein	trans
Os.28255.1.S1_at	Bin37	1	5.374	5.408	5.95226	5.1667	6.232	0.0643955	LOC_Os04g54790	ELMO/CED-12 family protein, putative, expressed	trans
Os.28300.1.S1_at	Bin37	1	5.374	5.408	6.13869	5.1667	6.531	0.0575425	LOC_Os09g30412	heat shock protein, putative, expressed	trans
Os.31669.1.S1_at	Bin37	1	5.374	5.408	5.35701	5.1667	6.272	0.0490514	LOC_Os01g53370	anthocyanidin 5,3-O-glucosyltransferase, putative, expressed	trans
Os.31669.1.S1_x_at	Bin37	1	5.374	5.408	6.05551	5.1667	6.04	0.022376	LOC_Os01g53370	anthocyanidin 5,3-O-glucosyltransferase, putative, expressed	trans
Os.32197.2.S1_x_at	Bin37	1	5.374	5.408	6.88724	5.02945	6.04	0.0990104	LOC_Os01g21610	uncharacterized aarF domain-containing protein kise 4, putative, expressed	trans
Os.33673.1.A1_at	Bin37	1	5.374	5.408	10.5766	5.31907	6.04	0.094888	LOC_Os03g28170	expressed protein	trans
Os.33742.1.S1_at	Bin37	1	5.374	5.408	5.45645	5.1667	6.531	0.0524479	LOC_Os11g32750	hydrolase, NUDIX family, domain containing protein, expressed	trans
Os.3433.1.S1_at	Bin37	1	5.374	5.408	5.12768	4.91519	5.408	0.0754372	LOC_Os02g53140	COP1, putative, expressed	trans	pps
Os.34673.1.S1_at	Bin37	1	5.374	5.408	9.7101	5.31907	5.747	0.0838182	LOC_Os05g34010	peptide transporter PTR2, putative, expressed	trans
Os.35020.1.S1_at	Bin37	1	5.374	5.408	5.72137	5.1667	5.747	0.0475389	LOC_Os11g03300	C domain transcription factor, putative, expressed	trans	OsC10
Os.35294.1.S1_at	Bin37	1	5.374	5.408	5.12931	5.02945	6.215	0.0578784	LOC_Os02g57290	cytochrome P450, putative, expressed	trans
Os.35409.1.A1_a_at	Bin37	1	5.374	5.408	5.22579	5.02945	6.531	0.0772697	LOC_Os12g19530	ATP-binding region, ATPase-like domain-containing protein, putative, expressed	trans
Os.37509.2.S1_x_at	Bin37	1	5.374	5.408	7.61131	5.1667	5.919	0.0897311	LOC_Os01g50040	D binding protein, putative, expressed	trans
Os.39027.1.S1_at	Bin37	1	5.374	5.408	7.76906	5.1667	6.215	0.0934874	LOC_Os06g48750	DEAD-box ATP-dependent R helicase, putative, expressed	trans
Os.40020.1.S1_a_at	Bin37	1	5.374	5.408	5.06069	5.02945	5.488	0.103453	LOC_Os03g12370	HSF-type D-binding domain containing protein, expressed	trans
Os.4329.1.S1_at	Bin37	1	5.374	5.408	5.87686	5.02945	6.232	0.0568386	LOC_Os03g03720	glyceraldehyde-3-phosphate dehydrogese, putative, expressed	trans
Os.4377.1.S1_at	Bin37	1	5.374	5.408	8.61331	5.1667	6.04	0.107667	LOC_Os02g46970	AMP-binding domain containing protein, expressed	trans
Os.4518.1.S1_a_at	Bin37	1	5.374	5.408	6.82511	5.1667	6.272	0.108702	LOC_Os06g02490	acyl CoA binding protein, putative, expressed	trans
Os.4518.2.S1_x_at	Bin37	1	5.374	5.408	5.41094	5.02945	6.232	0.105204	LOC_Os06g02490	acyl CoA binding protein, putative, expressed	trans
Os.45987.1.S1_x_at	Bin37	1	5.374	5.408	6.74053	5.1667	5.747	0.101666	LOC_Os01g12530	smr domain containing protein, expressed	trans
Os.4604.1.S1_at	Bin37	1	5.374	5.408	5.43808	5.02945	5.488	0.0548785	LOC_Os03g15460	expressed protein	trans
Os.46109.1.S1_at	Bin37	1	5.374	5.408	5.04586	5.1667	6.272	0.0513061	LOC_Os04g58970	uncharacterized ACR, YggU family COG1872 containing protein, expressed	trans
Os.46453.1.S1_a_at	Bin37	1	5.374	5.408	7.86844	5.31907	5.488	0.100603	LOC_Os10g13550	endonuclease/exonuclease/phosphatase family domain containing protein, expressed	trans
Os.46551.1.S1_at	Bin37	1	5.374	5.408	6.40351	5.1667	6.215	0.102116	LOC_Os10g17260	cytochrome P450, putative, expressed	trans
Os.46626.1.S1_x_at	Bin37	1	5.374	5.408	7.41445	5.31907	5.761	0.0640729	LOC_Os10g40740	helix-loop-helix D-binding domain containing protein, expressed	trans
Os.4749.1.S1_at	Bin37	1	5.374	5.408	5.21737	5.02945	6.232	0.07455	LOC_Os03g53190	Core histone H2A/H2B/H3/H4 domain containing protein, putative, expressed	trans
Os.48012.1.S1_x_at	Bin37	1	5.374	5.408	6.99386	5.31907	6.597	0.0901931	LOC_Os07g22650	expressed protein	trans
Os.48061.1.A1_x_at	Bin37	1	5.374	5.408	5.17835	5.1667	6.272	0.0620112	LOC_Os06g18670	anthocyanidin 3-O-glucosyltransferase, putative, expressed	trans
Os.49201.1.S1_at	Bin37	1	5.374	5.408	10.2901	5.31907	6.04	0.132847	LOC_Os09g29820	bZIP transcription factor domain containing protein, expressed	trans	OsTFX1
Os.49268.1.S1_at	Bin37	1	5.374	5.408	8.89075	5.1667	5.677	0.134807	LOC_Os02g36550	phosphopantothete--cysteine ligase, putative, expressed	trans
Os.49450.1.S1_at	Bin37	1	5.374	5.408	6.69243	5.1667	5.488	0.0721816	LOC_Os08g27150	chloroplastic group IIA intron splicing facilitator CRS1, chloroplast precursor, putative, expressed	trans
Os.49675.1.S1_at	Bin37	1	5.374	5.408	4.97632	5.1667	6.531	0.0438386	LOC_Os05g26820	CAMK_KIN1/SNF1/Nim1_like.20 - CAMK includes calcium/calmodulin depedent protein kises, expressed	trans
Os.49705.1.S1_at	Bin37	1	5.374	5.408	6.0626	5.1667	6.232	0.064214	LOC_Os08g31750	methyltransferase, putative, expressed	trans
Os.50398.1.S1_at	Bin37	1	5.374	5.408	5.06512	5.02945	6.531	0.106665	LOC_Os02g44090	zinc finger protein, putative, expressed	trans
Os.50425.1.S1_at	Bin37	1	5.374	5.408	7.6591	5.1667	5.488	0.101803	LOC_Os08g11480	expressed protein	trans
Os.51112.1.S1_at	Bin37	1	5.374	5.408	5.25364	5.1667	6.531	0.0290919	LOC_Os03g50860	histidine kise, putative, expressed	trans
Os.51629.1.S1_at	Bin37	1	5.374	5.408	7.20747	5.1667	6.531	0.0984002	LOC_Os02g09850	expressed protein	trans
Os.51901.1.S1_at	Bin37	1	5.374	5.408	5.61854	5.02945	6.531	0.0443213	LOC_Os02g21750	MDR-like ABC transporter, putative, expressed	trans
Os.5202.1.S1_at	Bin37	1	5.374	5.408	8.09107	5.1667	6.531	0.123307	LOC_Os01g45439	expressed protein	trans
Os.52029.1.S1_at	Bin37	1	5.374	5.408	5.46041	4.64462	5.408	0.0525135	LOC_Os07g20340	heavy metal-associated domain containing protein, expressed	trans
Os.52325.1.S1_at	Bin37	1	5.374	5.408	6.3515	5.02945	6.232	0.0550319	LOC_Os07g16130	acetyltransferase, GT family, putative, expressed	trans
Os.52435.1.S1_at	Bin37	1	5.374	5.408	8.06214	5.1667	5.677	0.0953825	LOC_Os06g29790	phosphate transporter 1, putative, expressed	trans
Os.5245.1.S1_at	Bin37	1	5.374	5.408	5.96283	5.02945	5.408	0.0570111	LOC_Os03g63380	expressed protein	trans
Os.52527.1.S1_s_at	Bin37	1	5.374	5.408	7.51449	5.1667	5.408	0.0721433	LOC_Os06g03560	oligopeptide transporter, putative, expressed	trans
Os.52536.1.S1_at	Bin37	1	5.374	5.408	6.61618	5.1667	6.04	0.100691	LOC_Os04g43800	phenylalanine ammonia-lyase, putative, expressed	trans
Os.52570.1.S1_at	Bin37	1	5.374	5.408	5.19634	5.1667	6.04	0.0682421	LOC_Os12g44110	ligA, putative, expressed	trans
Os.52597.1.S1_at	Bin37	1	5.374	5.408	9.05105	5.1667	6.597	0.129275	LOC_Os04g59540	phosphatidylinositol-4-phosphate 5-Kise, putative, expressed	trans
Os.52602.1.S1_x_at	Bin37	1	5.374	5.408	5.97198	5.1667	6.531	0.0747964	LOC_Os10g36703	CPuORF40 - conserved peptide uORF-containing transcript, expressed	trans
Os.53322.1.S1_at	Bin37	1	5.374	5.408	5.51384	5.1667	6.215	0.0898917	LOC_Os09g31120	pirin, putative, expressed	trans
Os.53726.1.S1_at	Bin37	1	5.374	5.408	5.30021	5.1667	6.04	0.0558281	LOC_Os07g05370	TKL_IRAK_CrRLK1L-1.15 - The CrRLK1L-1 subfamily has homology to the CrRLK1L homolog, expressed	trans
Os.53936.1.S1_at	Bin37	1	5.374	5.408	5.91829	5.1667	6.04	0.0615139	LOC_Os03g15270	gibberellin receptor GID1L2, putative, expressed	trans
Os.53993.1.S1_x_at	Bin37	1	5.374	5.408	8.77059	5.1667	5.488	0.111092	LOC_Os02g27360	aspartic proteise-like protein 2 precursor, putative, expressed	trans
Os.54186.1.S1_at	Bin37	1	5.374	5.408	8.07662	5.1667	6.232	0.0980614	LOC_Os05g37900	zinc finger, C3HC4 type domain containing protein, expressed	trans
Os.54420.1.S1_x_at	Bin37	1	5.374	5.408	5.14485	5.1667	5.747	0.0700978	LOC_Os01g16980	expressed protein	trans
Os.54746.1.S1_at	Bin37	1	5.374	5.408	4.96455	5.1667	6.04	0.0600742	LOC_Os02g07150	urease accessory protein F, putative, expressed	trans
Os.5560.1.S1_at	Bin37	1	5.374	5.408	5.31628	5.1667	6.232	0.0583576	LOC_Os01g62870	oxidoreductase, aldo/keto reductase family protein, putative, expressed	trans
Os.5614.1.S1_at	Bin37	1	5.374	5.408	6.60808	5.1667	5.747	0.00211185	LOC_Os06g42030	potassium transporter, putative, expressed	trans
Os.56226.1.S1_at	Bin37	1	5.374	5.408	5.79724	5.1667	6.04	0.073975	LOC_Os04g38850	expressed protein	trans
Os.5649.1.S1_at	Bin37	1	5.374	5.408	6.24445	5.1667	6.232	0.0718079	LOC_Os05g08480	cytokinin-O-glucosyltransferase 1, putative, expressed	trans
Os.57169.1.S1_at	Bin37	1	5.374	5.408	8.05406	5.02945	6.232	0.0688528	LOC_Os07g41660	expressed protein	trans
Os.57449.1.S1_x_at	Bin37	1	5.374	5.408	7.55571	5.1667	5.488	0.111142	LOC_Os11g32650	chalcone synthase, putative, expressed	trans
Os.6126.1.S1_at	Bin37	1	5.374	5.408	5.29978	5.1667	6.531	0.103606	LOC_Os04g41160	protein kise, putative, expressed	trans	OsOxi1
Os.6354.1.S1_at	Bin37	1	5.374	5.408	6.52627	5.1667	6.272	0.10043	LOC_Os12g02370	chalcone--flavonone isomerase, putative, expressed	trans
Os.6362.1.S1_at	Bin37	1	5.374	5.408	9.61199	5.1667	5.408	0.157594	LOC_Os07g44060	haloacid dehalogese-like hydrolase family protein, putative, expressed	trans
Os.6517.1.S1_at	Bin37	1	5.374	5.408	7.85725	5.1667	5.761	0.0783772	LOC_Os08g37432	MATE efflux family protein, putative, expressed	trans
Os.6861.1.S1_at	Bin37	1	5.374	5.408	5.20622	5.02945	6.04	0.0837864	LOC_Os09g23590	expressed protein	trans
Os.7478.1.S1_at	Bin37	1	5.374	5.408	8.50182	5.1667	5.488	0.0577198	LOC_Os06g07120	dehydrodolichyl diphosphate synthase, putative, expressed	trans
Os.7625.1.A1_s_at	Bin37	1	5.374	5.408	5.78105	5.1667	6.531	0.0918912	LOC_Os06g51360	lysM domain containing protein, putative, expressed	trans
Os.7660.1.S1_at	Bin37	1	5.374	5.408	7.58832	5.1667	5.488	0.0632942	LOC_Os07g34620	expressed protein	trans
Os.8003.1.S1_at	Bin37	1	5.374	5.408	6.31506	5.1667	6.232	0.10062	LOC_Os10g41400	peptide methionine sulfoxide reductase, putative, expressed	trans	OsMSRA4.1
Os.8150.1.S1_a_at	Bin37	1	5.374	5.408	10.5377	5.1667	5.761	0.0853622	LOC_Os05g42350	ferredoxin--nitrite reductase, putative, expressed	trans
Os.8150.1.S1_at	Bin37	1	5.374	5.408	8.79545	5.1667	5.919	0.0754132	LOC_Os05g42350	ferredoxin--nitrite reductase, putative, expressed	trans
Os.8374.1.S1_at	Bin37	1	5.374	5.408	7.80264	5.1667	5.408	0.104083	LOC_Os04g43910	auxin response factor, putative, expressed	trans
Os.8842.1.S1_at	Bin37	1	5.374	5.408	5.74937	5.1667	6.04	0.0748811	LOC_Os07g32620	anthocyanidin 5,3-O-glucosyltransferase, putative, expressed	trans
Os.9263.1.S1_at	Bin37	1	5.374	5.408	4.96677	5.1667	6.272	0.0603702	LOC_Os06g51410	OsPOP15 - Putative Prolyl Oligopeptidase homologue, expressed	trans
Os.9398.2.S1_at	Bin37	1	5.374	5.408	5.00177	4.64462	5.408	0.0865337	LOC_Os07g23520	expressed protein	trans
Os.9519.1.S1_at	Bin37	1	5.374	5.408	8.12514	5.31907	5.488	0.0553765	LOC_Os11g05860	harpin-induced protein 1 domain containing protein, expressed	trans
Os.9714.2.A1_a_at	Bin37	1	5.374	5.408	5.22994	5.3736	5.747	0.0495038	LOC_Os04g51190	growth-regulating factor, putative, expressed	trans
Os.9756.1.S1_a_at	Bin37	1	5.374	5.408	6.20331	5.1667	6.232	0.0848541	LOC_Os11g05260	phosphoglycerate mutase, putative, expressed	trans
Os.9929.1.S1_at	Bin37	1	5.374	5.408	7.27375	5.1667	6.04	0.0988738	LOC_Os03g60509	expressed protein	trans	gh1
OsAffx.12704.1.S1_at	Bin37	1	5.374	5.408	7.08213	5.02945	6.531	0.112158	LOC_Os03g01880	possible lysine decarboxylase domain containing protein, expressed	trans
OsAffx.12755.1.S1_at	Bin37	1	5.374	5.408	5.23905	5.1667	6.531	0.102998	LOC_Os03g06510	KIP1, putative, expressed	trans
OsAffx.14364.1.S1_s_at	Bin37	1	5.374	5.408	8.80455	5.2494	6.215	0.107453	LOC_Os04g51320	transcription factor TF2, putative, expressed	trans
OsAffx.15993.1.S1_at	Bin37	1	5.374	5.408	5.34919	5.02945	6.531	0.0901958	LOC_Os06g49120	Complex I intermediate-associated protein 30 domain containing protein, putative, expressed	trans
OsAffx.16018.1.S1_at	Bin37	1	5.374	5.408	5.55802	5.1667	6.272	0.0764519	LOC_Os06g51470	expressed protein	trans
OsAffx.16151.1.S1_at	Bin37	1	5.374	5.408	6.63798	5.1667	5.677	0.0785372	LOC_Os07g08200	methyltransferase domain containing protein, putative, expressed	trans
OsAffx.18042.1.S1_at	Bin37	1	5.374	5.408	7.01724	5.1667	6.215	0.0838868	LOC_Os09g38100	phosphate carrier protein, mitochondrial precursor, putative, expressed	trans
OsAffx.1957.1.S1_at	Bin37	1	5.374	5.408	6.89635	5.02945	5.488	0.118393	LOC_Os01g07880	transcription factor HY5, putative, expressed	trans
OsAffx.23156.1.S1_at	Bin37	1	5.374	5.408	8.39408	5.1667	6.232	0.0942141	LOC_Os01g07800	thiol-disulphide oxidoreductase DCC, putative, expressed	trans
OsAffx.23850.1.S1_at	Bin37	1	5.374	5.408	5.56856	5.1667	6.531	0.0884271	LOC_Os01g59110	indole-3-acetate beta-glucosyltransferase, putative, expressed	trans
OsAffx.24076.1.S1_s_at	Bin37	1	5.374	5.408	5.33939	5.02945	6.232	0.0903171	LOC_Os02g03010	expressed protein	trans
OsAffx.24831.1.S1_s_at	Bin37	1	5.374	5.408	5.72483	5.1667	6.215	0.0809067	LOC_Os02g52270	heat shock protein DJ, putative, expressed	trans
OsAffx.25082.1.S1_s_at	Bin37	1	5.374	5.408	5.26891	5.02945	6.272	0.0607008	LOC_Os03g13560	hydroxyproline-rich glycoprotein family protein, putative, expressed	trans
OsAffx.2569.1.S1_at	Bin37	1	5.374	5.408	7.17365	5.1667	5.761	0.0979807	LOC_Os02g10860	bZIP transcription factor domain containing protein	trans
OsAffx.2569.1.S1_s_at	Bin37	1	5.374	5.408	6.69192	5.1667	6.215	0.0937482	LOC_Os02g10860	bZIP transcription factor domain containing protein	trans
OsAffx.2572.1.S1_at	Bin37	1	5.374	5.408	5.01849	4.74956	5.408	0.0889418	LOC_Os02g10990	FAD binding domain of D photolyase domain containing protein, expressed	trans
OsAffx.25959.2.S1_at	Bin37	1	5.374	5.408	5.14934	5.1667	6.531	0.027274	LOC_Os04g10460	amidase, putative, expressed	trans
OsAffx.26669.1.S1_at	Bin37	1	5.374	5.408	6.70685	4.74956	5.408	0.0955719	LOC_Os04g43030	lipase class 3 family protein, putative, expressed	trans
OsAffx.27304.1.S1_x_at	Bin37	1	5.374	5.408	6.17105	5.1667	5.747	0.0555497	LOC_Os05g44210	trehalose-6-phosphate synthase, putative, expressed	trans	OsTPS1
OsAffx.27469.1.S1_at	Bin37	1	5.374	5.408	4.97383	5.02945	5.919	0.027869	LOC_Os06g06170	expressed protein	trans
OsAffx.2928.1.S1_at	Bin37	1	5.374	5.408	6.29327	5.1667	6.215	0.0726582	LOC_Os02g40500	OsGrx_C2.1 - glutaredoxin subgroup I, expressed	trans
OsAffx.29707.1.S1_at	Bin37	1	5.374	5.408	5.17618	5.02945	6.232	0.0534554	LOC_Os02g04325	expressed protein	trans
OsAffx.30755.1.S1_at	Bin37	1	5.374	5.408	5.12674	5.02945	6.531	0.0224574	LOC_Os10g42800	AMP-binding enzyme, putative	trans
OsAffx.30755.1.S1_x_at	Bin37	1	5.374	5.408	5.2315	5.02945	6.531	0.0297421	LOC_Os10g42800	AMP-binding enzyme, putative	trans
OsAffx.3129.1.S1_x_at	Bin37	1	5.374	5.408	5.13087	5.02945	6.272	0.0619102	LOC_Os03g04470	expressed protein	trans
OsAffx.32305.1.S1_x_at	Bin37	1	5.374	5.408	5.05594	5.1667	6.531	0.0384271	LOC_Os09g08890	mitochondrial 60S ribosomal protein L5, putative, expressed	trans
OsAffx.3575.1.S1_at	Bin37	1	5.374	5.408	5.83966	5.1667	5.488	0.0708278	LOC_Os03g51440	LRR receptor-like protein kise, putative, expressed	trans
OsAffx.3610.1.S1_at	Bin37	1	5.374	5.408	10.2018	5.31907	6.04	0.140594	LOC_Os03g55020	UDP-glucoronosyl and UDP-glucosyl transferase domain containing protein, expressed	trans
OsAffx.4110.1.S1_at	Bin37	1	5.374	5.408	5.32508	5.1667	6.531	0.0531899	LOC_Os04g47290	amine oxidase, putative, expressed	trans
OsAffx.4606.1.S1_x_at	Bin37	1	5.374	5.408	5.70818	5.02945	5.408	0.0550418	LOC_Os05g43582	tR methyltran, putative, expressed	trans
OsAffx.4953.1.S1_at	Bin37	1	5.374	5.408	5.55857	5.1667	6.272	0.0119635	LOC_Os06g28630	expressed protein	trans
OsAffx.6713.1.S1_at	Bin37	1	5.374	5.408	8.48172	5.1667	6.215	0.107547	LOC_Os10g21020	expressed protein	trans
OsAffx.7376.1.S1_at	Bin37	1	5.374	5.408	7.5855	5.1667	6.04	0.2003	LOC_Os11g41650	adenylyl-sulfate kise, putative, expressed	trans
Os.11421.1.S1_at	Bin38	1	5.408	5.488	5.26043	5.3736	6.531	0.0476297	LOC_Os03g58170	stem-specific protein TSJT1, putative, expressed	trans
Os.11771.1.S1_at	Bin38	1	5.408	5.488	5.60585	5.31907	6.597	0.0650863	LOC_Os06g12320	transmembrane amino acid transporter protein, putative, expressed	trans
Os.11919.1.S1_at	Bin38	1	5.408	5.488	5.35322	5.1667	6.232	0.0902478	LOC_Os01g70790	SRC2 protein, putative, expressed	trans
Os.12689.1.S1_at	Bin38	1	5.408	5.488	5.16967	5.1667	6.04	0.0583818	LOC_Os02g53720	phytosulfokine receptor precursor, putative, expressed	trans
Os.14917.2.S1_at	Bin38	1	5.408	5.488	18.2422	5.3736	5.747	0.301598	LOC_Os01g10280	phosphoribosylaminoimidazole carboxylase, chloroplast precursor, putative, expressed	cis
Os.15829.1.S1_at	Bin38	1	5.408	5.488	6.46005	5.3736	6.597	0.102605	LOC_Os02g10120	lipoxygese, putative, expressed	trans
Os.17692.1.S1_at	Bin38	1	5.408	5.488	6.47841	5.1667	6.232	0.0816431	LOC_Os10g35140	integral membrane protein, putative, expressed	trans
Os.1849.1.S1_at	Bin38	1	5.408	5.488	5.09114	5.1667	6.531	0.00900926	LOC_Os01g02390	protein kise domain containing protein, expressed	trans
Os.18729.1.S1_at	Bin38	1	5.408	5.488	5.58662	5.1667	6.232	0.068974	LOC_Os04g45610	expressed protein	trans
Os.23064.1.S1_at	Bin38	1	5.408	5.488	5.8523	5.1667	6.531	0.0736467	LOC_Os11g43960	mitochondrial carrier protein, putative, expressed	trans
Os.26565.3.S1_at	Bin38	1	5.408	5.488	116.235	5.40752	5.488	0.903519	LOC_Os01g10320	class III HD-Zip protein 8, putative, expressed	cis
Os.27108.1.S1_at	Bin38	1	5.408	5.488	5.83942	5.3736	6.597	0.0722216	LOC_Os08g36774	zinc finger family protein, putative, expressed	trans
Os.27665.1.S1_at	Bin38	1	5.408	5.488	6.45996	5.3736	6.232	0.13357	LOC_Os01g10290	autophagy-related protein 3, putative, expressed	cis
Os.27843.1.S2_at	Bin38	1	5.408	5.488	5.91702	5.1667	6.791	0.0992576	LOC_Os01g46510	peptidase S8 and S53, subtilisin, kexin, sedolisin, putative, expressed	trans
Os.320.2.S1_a_at	Bin38	1	5.408	5.488	16.0706	5.3736	5.747	0.206364	LOC_Os01g10504	OsMADS3 - MADS-box family gene with MIKCc type-box, expressed	cis	mads3
Os.38261.1.S1_x_at	Bin38	1	5.408	5.488	6.86289	5.1667	6.232	0.0651117	LOC_Os03g15690	phosphate carrier protein, mitochondrial precursor, putative, expressed	trans
Os.41723.1.S1_at	Bin38	1	5.408	5.488	5.55501	5.1667	6.232	0.0675907	LOC_Os01g48620	expressed protein	trans
Os.45923.1.S1_at	Bin38	1	5.408	5.488	5.70395	5.1667	6.531	0.0304146	LOC_Os01g37590	peptide transporter PTR2, putative, expressed	trans
Os.46151.1.S1_at	Bin38	1	5.408	5.488	7.81169	5.1667	6.215	0.0870477	LOC_Os10g36200	heavy metal-associated domain containing protein, expressed	trans
Os.4700.1.S1_at	Bin38	1	5.408	5.488	5.62656	5.1667	6.597	0.0566719	LOC_Os07g47100	transporter, monovalent cation:proton antiporter-2 family, putative, expressed	trans	OsNHX1
Os.48001.1.A1_at	Bin38	1	5.408	5.488	6.11852	5.1667	5.677	0.0883779	LOC_Os01g46020	TATA-binding protein-associated factor TAFII55 family protein, putative, expressed	trans
Os.48017.1.S1_x_at	Bin38	1	5.408	5.488	5.28909	5.40752	6.791	0.0737058	LOC_Os07g46420	expressed protein	trans
Os.50273.1.S1_at	Bin38	1	5.408	5.488	7.74508	5.1667	6.791	0.0904423	LOC_Os09g25390	phospholipase D, putative, expressed	trans
Os.5101.1.S1_at	Bin38	1	5.408	5.488	6.46715	5.1667	6.215	0.0772118	LOC_Os05g13580	OsCML18 - Calmodulin-related calcium sensor protein, expressed	trans
Os.51746.1.S1_s_at	Bin38	1	5.408	5.488	5.00976	5.3736	6.597	0.0475835	LOC_Os05g50110	oleosin, putative, expressed	trans
Os.53365.1.S1_at	Bin38	1	5.408	5.488	8.75178	5.1667	5.677	0.115266	LOC_Os06g45100	FAD binding domain of D photolyase domain containing protein, expressed	trans
Os.7029.1.S1_at	Bin38	1	5.408	5.488	5.93826	5.1667	6.531	0.0874774	LOC_Os05g24650	DUF567 domain containing protein, putative, expressed	trans
Os.7313.1.S1_at	Bin38	1	5.408	5.488	5.3063	5.02945	6.215	0.0117966	LOC_Os03g15840	glycosyl transferase, group 1 domain containing protein, expressed	trans
Os.8150.2.S1_x_at	Bin38	1	5.408	5.488	7.55474	5.1667	6.04	0.0696703	LOC_Os05g42350	ferredoxin--nitrite reductase, putative, expressed	trans
Os.9165.1.S1_at	Bin38	1	5.408	5.488	6.53857	5.1667	6.531	0.0810692	LOC_Os04g58750	protein kise family protein, putative, expressed	trans
Os.9429.1.S1_at	Bin38	1	5.408	5.488	30.7663	5.40752	5.488	0.0487822	LOC_Os04g40330	OsFBX141 - F-box domain containing protein, expressed	trans
Os.9654.1.S1_at	Bin38	1	5.408	5.488	6.35686	5.1667	6.232	0.0868966	LOC_Os04g35840	T-complex protein 11, putative, expressed	trans
OsAffx.14601.1.S1_at	Bin38	1	5.408	5.488	5.60338	5.1667	6.597	0.0661109	LOC_Os05g08850	cytochrome P450, putative, expressed	trans
OsAffx.15991.1.S1_at	Bin38	1	5.408	5.488	7.28823	5.1667	5.747	0.127131	LOC_Os06g49070	expressed protein	trans
OsAffx.19451.3.S1_x_at	Bin38	1	5.408	5.488	4.97522	5.1667	6.04	0.0407836	LOC_Os02g13190	F-box family protein, putative, expressed	trans
OsAffx.23184.1.S1_at	Bin38	1	5.408	5.488	109.242	5.40752	5.488	0.892126	LOC_Os01g10300	expressed protein	cis
OsAffx.25025.1.S1_at	Bin38	1	5.408	5.488	4.97076	5.1667	6.791	0.0625518	LOC_Os03g09200	domain of unknown function DUF966 domain containing protein, expressed	trans
OsAffx.3058.1.S1_x_at	Bin38	1	5.408	5.488	5.21056	5.3736	6.04	0.0637735	LOC_Os02g53720	phytosulfokine receptor precursor, putative, expressed	trans
Os.10527.1.S3_a_at	Bin39	1	5.488	5.677	5.05448	5.40752	8.381	0.0656034	LOC_Os03g14260	guanine nucleotide exchange family protein, putative, expressed	trans
Os.11970.2.S1_x_at	Bin39	1	5.488	5.677	4.99604	5.31907	6.232	0.0607253	LOC_Os09g20240	DUF581 domain containing protein, expressed	trans
Os.1288.1.S1_at	Bin39	1	5.488	5.677	28.6142	5.4882	5.761	0.457835	LOC_Os01g10530	expressed protein	cis
Os.13500.1.S1_at	Bin39	1	5.488	5.677	5.88253	5.3736	6.215	0.0463518	LOC_Os01g20940	PHS1, putative, expressed	trans
Os.13910.1.S1_at	Bin39	1	5.488	5.677	5.65731	5.40752	6.272	0.0708898	LOC_Os03g21210	endoglucase, putative, expressed	trans	glu1
Os.13917.1.S1_at	Bin39	1	5.488	5.677	6.35662	5.4882	8.381	0.112214	LOC_Os05g49170	cold acclimation protein WCOR413, putative, expressed	trans
Os.14047.1.S1_a_at	Bin39	1	5.488	5.677	5.40959	5.4882	6.232	0.0799676	LOC_Os01g70110	No apical meristem protein, putative, expressed	trans
Os.15283.1.S1_at	Bin39	1	5.488	5.677	6.85964	5.1667	6.232	0.0694519	LOC_Os04g57310	thiol-disulphide oxidoreductase DCC, putative, expressed	trans
Os.15914.1.S1_at	Bin39	1	5.488	5.677	8.35615	5.31907	6.232	0.114784	LOC_Os09g23350	trehalose synthase, putative, expressed	trans
Os.16997.1.S1_at	Bin39	1	5.488	5.677	5.53184	5.1667	6.232	0.0969726	LOC_Os03g07960	expressed protein	trans
Os.17129.1.S1_at	Bin39	1	5.488	5.677	7.11801	5.31907	6.531	0.0703409	LOC_Os04g38640	OsDegp5 - Putative Deg protease homologue, expressed	trans
Os.17435.1.S1_s_at	Bin39	1	5.488	5.677	5.6975	5.40752	6.531	0.0672202	LOC_Os11g24050	expressed protein	trans
Os.20203.1.S1_at	Bin39	1	5.488	5.677	13.964	5.40752	5.761	0.209009	LOC_Os01g10210	lachrymatory factor synthase, putative, expressed	trans
Os.22197.1.S1_at	Bin39	1	5.488	5.677	5.4052	5.1667	6.232	0.0607884	LOC_Os06g20200	gibberellin receptor GID1L2, putative, expressed	trans
Os.23033.1.S1_s_at	Bin39	1	5.488	5.677	5.81173	5.1667	6.215	0.0873691	LOC_Os01g09020	WD domain, G-beta repeat domain containing protein, expressed	trans
Os.23397.1.S2_at	Bin39	1	5.488	5.677	5.27598	5.1667	6.232	0.0690225	LOC_Os08g37874	2-nitropropane dioxygese family, putative, expressed	trans
Os.23504.1.A1_at	Bin39	1	5.488	5.677	139.083	5.4882	5.677	0.944431	LOC_Os01g10520	expressed protein	cis
Os.26720.1.S1_at	Bin39	1	5.488	5.677	5.70173	5.1667	6.597	0.0733132	LOC_Os05g50990	TTL3, putative, expressed	trans
Os.27001.3.A1_a_at	Bin39	1	5.488	5.677	4.96138	5.02945	6.232	0.0682253	LOC_Os08g13360	kelch repeat protein, putative, expressed	trans
Os.27575.1.A1_at	Bin39	1	5.488	5.677	5.63027	5.31907	8.381	0.0602806	LOC_Os04g41260	amine oxidase, flavin-containing, domain containing protein, expressed	trans
Os.27628.2.S1_a_at	Bin39	1	5.488	5.677	6.23921	5.1667	6.531	0.0453971	LOC_Os03g62670	expressed protein	trans
Os.27867.1.S1_at	Bin39	1	5.488	5.677	118.641	5.4882	5.677	0.917281	LOC_Os01g10430	protein kise family protein, putative, expressed	cis
Os.28047.1.S1_at	Bin39	1	5.488	5.677	11.4557	5.4882	6.215	0.155935	LOC_Os05g02520	cupin domain containing protein, expressed	trans
Os.33445.1.A1_at	Bin39	1	5.488	5.677	9.8438	5.31907	6.215	0.114929	LOC_Os05g49430	aldose 1-epimerase, putative, expressed	trans
Os.37876.1.S1_at	Bin39	1	5.488	5.677	4.99094	5.1667	8.381	0.0777728	LOC_Os10g39920	expressed protein	trans
Os.53133.1.S1_x_at	Bin39	1	5.488	5.677	5.10763	5.3736	6.531	0.0670727	LOC_Os05g09600	GA11916-PA, putative, expressed	trans
Os.53177.1.S1_at	Bin39	1	5.488	5.677	5.79105	5.1667	5.919	0.0712782	LOC_Os06g10510	oxidoreductase/ transition metal ion binding protein, putative, expressed	trans
Os.53628.2.S1_at	Bin39	1	5.488	5.677	5.52916	5.2494	6.597	0.0972246	LOC_Os03g61810	tR-specific adenosine deamise, putative, expressed	trans
Os.54439.1.S1_at	Bin39	1	5.488	5.677	5.29759	5.1667	8.381	0.0621561	LOC_Os04g41870	expressed protein	trans
Os.54440.1.S1_at	Bin39	1	5.488	5.677	6.73227	5.40752	8.381	0.0373321	LOC_Os04g53180	expressed protein	trans
Os.57028.1.S1_at	Bin39	1	5.488	5.677	8.04999	5.31907	5.761	0.11115	LOC_Os04g57380	acyl-protein thioesterase, putative, expressed	trans
Os.6640.1.S1_at	Bin39	1	5.488	5.677	5.53801	5.40752	5.761	0.0823609	LOC_Os01g74350	soluble inorganic pyrophosphatase, putative, expressed	trans
Os.7304.1.S1_at	Bin39	1	5.488	5.677	54.7798	5.4882	5.677	0.659959	LOC_Os01g10450	protein kise domain containing protein, expressed	cis
Os.8333.1.S1_at	Bin39	1	5.488	5.677	6.64209	5.1667	6.232	0.101064	LOC_Os03g13380	transmembrane 9 superfamily member, putative, expressed	trans
OsAffx.13499.1.S1_at	Bin39	1	5.488	5.677	4.97459	5.1667	8.381	0.0672844	LOC_Os03g55920	hydrolase, acting on carbon-nitrogen, putative, expressed	trans
OsAffx.16129.1.S1_at	Bin39	1	5.488	5.677	7.6622	5.1667	6.215	0.057729	LOC_Os07g06800	3-oxo-5-alpha-steroid 4-dehydrogese, putative, expressed	trans
OsAffx.2561.1.S1_at	Bin39	1	5.488	5.677	6.63073	5.3736	8.381	0.0623164	LOC_Os02g10000	zinc-binding protein, putative, expressed	trans
OsAffx.27508.82.S1_x_at	Bin39	1	5.488	5.677	6.60539	5.1667	6.232	0.0706483	LOC_Os02g32469	expressed protein	trans
OsAffx.28714.1.S1_x_at	Bin39	1	5.488	5.677	5.20047	5.31907	6.531	0.0576814	LOC_Os07g32570	OsAPRL1 adenosine 5'-phosphosulfate reductase-like OsAPRL1, expressed	trans
Os.14564.1.S1_at	Bin40	1	5.677	5.747	22.4048	5.4882	5.761	0.324558	LOC_Os01g10950	peptide-N4-asparagine amidase A, putative, expressed	trans
Os.20136.1.S1_a_at	Bin40	1	5.677	5.747	7.14278	5.1667	6.272	0.0742071	LOC_Os09g27700	microtubule associated protein, putative, expressed	trans
Os.20283.1.S1_at	Bin40	1	5.677	5.747	8.57076	5.40752	8.381	0.10234	LOC_Os04g49900	ABC transporter family protein, putative, expressed	trans
Os.21811.1.S1_at	Bin40	1	5.677	5.747	5.74739	5.1667	6.232	0.0681925	LOC_Os09g09370	BTBN18 - Bric-a-Brac, Tramtrack, Broad Complex BTB domain with non-phototropic hypocotyl 3 NPH3 domain, expressed	trans
Os.23847.1.S1_at	Bin40	1	5.677	5.747	6.50093	5.40752	6.232	0.103042	LOC_Os05g14270	expressed protein	trans
Os.24913.1.A1_at	Bin40	1	5.677	5.747	6.04553	5.40752	6.04	0.0606893	LOC_Os04g48260	zinc RING finger protein, putative, expressed	trans
Os.26698.1.S1_a_at	Bin40	1	5.677	5.747	5.65984	5.1667	6.272	0.050768	LOC_Os01g19820	universal stress protein domain containing protein, putative, expressed	trans
Os.27195.1.S1_at	Bin40	1	5.677	5.747	5.61537	5.3736	5.919	0.037264	LOC_Os07g34640	pyruvate Pi dikise regulatory protein, putative, expressed	trans
Os.27652.1.S1_at	Bin40	1	5.677	5.747	5.905	5.4882	8.381	0.0905784	LOC_Os02g39740	psaB translation factor, putative, expressed	trans
Os.2901.1.S1_at	Bin40	1	5.677	5.747	6.27401	5.3736	6.215	0.0955511	LOC_Os03g55030	UDP-glucoronosyl and UDP-glucosyl transferase domain containing protein, expressed	trans
Os.32813.1.A1_at	Bin40	1	5.677	5.747	5.45873	5.1667	6.232	0.0933135	LOC_Os04g58180	WD-40 repeat family protein, putative, expressed	trans
Os.38354.1.S1_at	Bin40	1	5.677	5.747	23.0687	5.4882	5.761	0.308481	LOC_Os01g11250	potassium channel KAT1, putative, expressed	trans
Os.38485.1.S1_at	Bin40	1	5.677	5.747	5.14305	5.1667	6.531	0.111155	LOC_Os03g26910	uncharacterized glycosyl hydrolase Rv2006/MT2062, putative, expressed	trans
Os.46691.1.A1_x_at	Bin40	1	5.677	5.747	8.13621	5.31907	6.791	0.0488755	LOC_Os10g22460	expressed protein	trans
Os.46698.2.S1_x_at	Bin40	1	5.677	5.747	5.52486	5.31907	6.232	0.0456473	LOC_Os10g20350	MATE efflux family protein, putative, expressed	trans
Os.50588.1.S1_at	Bin40	1	5.677	5.747	5.81651	5.40752	6.232	0.11589	LOC_Os11g34370	phospholipase, patatin family, putative, expressed	trans
Os.51337.1.S1_at	Bin40	1	5.677	5.747	5.77506	5.1667	6.04	0.0639258	LOC_Os06g39330	UDP-glucoronosyl and UDP-glucosyl transferase domain containing protein, expressed	trans
Os.52576.1.S1_at	Bin40	1	5.677	5.747	7.05709	5.1667	6.531	0.0929629	LOC_Os04g56170	OsSPL8 - SBP-box gene family member, expressed	trans
Os.53646.1.S1_at	Bin40	1	5.677	5.747	6.98065	5.40752	6.531	0.101446	LOC_Os01g71220	zinc finger protein, putative, expressed	trans
Os.53823.1.S1_at	Bin40	1	5.677	5.747	5.25856	5.1667	6.597	0.020076	LOC_Os06g18830	AGC_PVPK_like_kin82y.13 - ACG kises include homologs to PKA, PKG and PKC, expressed	trans
Os.55534.1.A1_at	Bin40	1	5.677	5.747	6.98999	5.3736	6.04	0.0663937	LOC_Os09g32640	dehydrogese, putative, expressed	trans
Os.7022.1.S1_at	Bin40	1	5.677	5.747	7.96495	5.1667	6.531	0.100247	LOC_Os03g46410	transmembrane protein 56, putative, expressed	trans
Os.7348.1.S1_a_at	Bin40	1	5.677	5.747	7.47239	5.31907	6.531	0.0773785	LOC_Os08g38910	caffeoyl-CoA O-methyltransferase, putative, expressed	trans
OsAffx.12600.1.S1_at	Bin40	1	5.677	5.747	6.31513	5.3736	6.531	0.0848164	LOC_Os02g51760	expressed protein	trans
OsAffx.24914.1.S1_at	Bin40	1	5.677	5.747	8.56016	5.3736	6.531	0.0817117	LOC_Os02g58000	hypothetical protein	trans
Os.10015.1.S1_s_at	Bin41	1	5.747	5.761	7.37238	5.40752	8.381	0.100573	LOC_Os03g04600	expressed protein	trans
Os.10149.2.S1_at	Bin41	1	5.747	5.761	5.47181	5.1667	6.232	0.0968041	LOC_Os04g32460	OsFBL16 - F-box domain and LRR containing protein, expressed	trans
Os.10174.1.S1_at	Bin41	1	5.747	5.761	7.79258	5.31907	6.232	0.1145	LOC_Os11g47460	MYB family transcription factor, putative, expressed	trans
Os.10246.3.S1_at	Bin41	1	5.747	5.761	10.6046	5.40752	6.232	0.10563	LOC_Os06g06460	histone H3, putative, expressed	trans
Os.10370.1.S1_at	Bin41	1	5.747	5.761	5.88685	5.40752	6.232	0.111898	LOC_Os06g21210	glycine rich protein family protein, putative, expressed	trans
Os.10785.3.S1_at	Bin41	1	5.747	5.761	5.2682	5.1667	6.531	0.090707	LOC_Os10g34480	cytochrome P450, putative, expressed	trans
Os.11638.1.S1_at	Bin41	1	5.747	5.761	11.8143	5.3736	6.215	0.134484	LOC_Os12g37970	MYB family transcription factor, putative, expressed	trans
Os.12420.1.S1_at	Bin41	1	5.747	5.761	6.37611	5.1667	6.272	0.064027	LOC_Os08g27720	pirin, putative, expressed	trans
Os.12584.1.S1_x_at	Bin41	1	5.747	5.761	5.99492	5.31907	6.232	0.100955	LOC_Os11g02080	expressed protein	trans
Os.1302.1.S1_at	Bin41	1	5.747	5.761	10.5546	5.4882	6.531	0.168497	LOC_Os01g10610	BES1/BZR1 homolog protein, putative, expressed	cis
Os.1402.1.S1_at	Bin41	1	5.747	5.761	15.3302	5.40752	6.232	0.245719	LOC_Os01g10790	WD domain, G-beta repeat domain containing protein, expressed	cis
Os.14676.2.S1_at	Bin41	1	5.747	5.761	5.08595	5.1667	8.381	0.0526382	LOC_Os06g09570	nucleolar GTP-binding protein 1, putative, expressed	trans
Os.16591.1.S1_at	Bin41	1	5.747	5.761	5.01225	5.1667	6.272	0.031369	LOC_Os02g17380	EMB1303, putative, expressed	trans	Rf2
Os.17532.1.S1_at	Bin41	1	5.747	5.761	77.9334	5.74667	6.04	0.788164	LOC_Os01g11070	Alg9-like mannosyltransferase protein, putative, expressed	cis
Os.17532.2.S1_s_at	Bin41	1	5.747	5.761	79.9483	5.74667	5.761	0.785735	LOC_Os01g11070	Alg9-like mannosyltransferase protein, putative, expressed	cis
Os.18678.1.S1_at	Bin41	1	5.747	5.761	5.11439	5.1667	6.232	0.0665262	LOC_Os09g20990	trehalose-6-phosphate synthase, putative, expressed	trans
Os.19183.1.S1_at	Bin41	1	5.747	5.761	5.35826	5.31907	6.272	0.0495612	LOC_Os01g05064	expressed protein	trans
Os.19204.1.S1_at	Bin41	1	5.747	5.761	8.42899	5.4882	6.215	0.0911323	LOC_Os02g37654	lecithin:cholesterol acyltransferase, putative, expressed	trans
Os.20079.1.S1_s_at	Bin41	1	5.747	5.761	5.53998	5.3736	6.531	0.0338703	LOC_Os11g25160	tropinone reductase 2, putative, expressed	trans
Os.20079.1.S2_at	Bin41	1	5.747	5.761	5.7848	5.1667	6.232	0.0449344	LOC_Os11g25160	tropinone reductase 2, putative, expressed	trans
Os.20702.1.S1_at	Bin41	1	5.747	5.761	5.3488	5.1667	6.531	0.0565411	LOC_Os04g53230	aminomethyltransferase, putative, expressed	trans
Os.21410.1.S1_at	Bin41	1	5.747	5.761	5.33859	5.1667	6.531	0.085768	LOC_Os07g46780	tyrosine-specific transport protein, putative, expressed	trans
Os.21410.2.S1_x_at	Bin41	1	5.747	5.761	5.31611	5.1667	6.531	0.092159	LOC_Os07g46780	tyrosine-specific transport protein, putative, expressed	trans
Os.23412.1.S1_at	Bin41	1	5.747	5.761	6.20803	5.1667	8.381	0.0548448	LOC_Os12g41180	LSTK-1-like kise, putative, expressed	trans
Os.26706.1.S1_at	Bin41	1	5.747	5.761	6.81406	5.1667	8.381	0.1506	LOC_Os07g48229	vacuolar-sorting receptor precursor, putative, expressed	trans
Os.27489.1.A1_at	Bin41	1	5.747	5.761	20.1683	5.4882	5.761	0.284569	LOC_Os01g11120	CID11, putative, expressed	trans
Os.27489.2.A1_x_at	Bin41	1	5.747	5.761	12.6716	5.4882	6.215	0.196716	LOC_Os01g11120	CID11, putative, expressed	cis
Os.27592.2.S1_at	Bin41	1	5.747	5.761	6.79162	5.3736	6.531	0.101677	LOC_Os11g42490	retrotransposon protein, putative, unclassified, expressed	trans
Os.37935.1.S1_at	Bin41	1	5.747	5.761	7.05152	5.3736	6.215	0.118173	LOC_Os03g52670	GRAM domain containing protein, expressed	trans
Os.38354.1.S1_x_at	Bin41	1	5.747	5.761	31.9996	5.4882	5.761	0.403807	LOC_Os01g11250	potassium channel KAT1, putative, expressed	trans
Os.38354.2.A1_x_at	Bin41	1	5.747	5.761	26.6822	5.4882	5.761	0.341855	LOC_Os01g11250	potassium channel KAT1, putative, expressed	trans
Os.3917.1.S1_s_at	Bin41	1	5.747	5.761	27.1161	5.74667	5.761	0.425981	LOC_Os01g11414	sodium/calcium exchanger protein, putative, expressed	trans
Os.3917.2.S1_x_at	Bin41	1	5.747	5.761	32.838	5.67735	5.761	0.430058	LOC_Os01g11414	sodium/calcium exchanger protein, putative, expressed	trans
Os.46375.1.S1_at	Bin41	1	5.747	5.761	5.30397	5.31907	6.597	0.0565005	LOC_Os07g39400	polyol transporter 5, putative, expressed	trans
Os.46641.1.S1_x_at	Bin41	1	5.747	5.761	4.95929	5.1667	8.381	0.0429833	LOC_Os10g37330	oxidoreductase, aldo/keto reductase family protein, putative, expressed	trans
Os.46642.1.S1_at	Bin41	1	5.747	5.761	5.00987	5.1667	6.215	0.0550979	LOC_Os10g37260	fringe-related protein, putative, expressed	trans
Os.4708.1.S1_at	Bin41	1	5.747	5.761	6.04203	5.1667	6.531	0.081914	LOC_Os05g08554	expressed protein	trans
Os.47492.1.A1_s_at	Bin41	1	5.747	5.761	10.6931	5.40752	6.597	0.140176	LOC_Os02g40430	HEAT repeat family protein, putative, expressed	trans
Os.4785.1.S1_at	Bin41	1	5.747	5.761	7.08655	5.40752	8.381	0.0304405	LOC_Os02g26404	expressed protein	trans
Os.49023.1.S1_x_at	Bin41	1	5.747	5.761	5.06381	5.40752	8.381	0.0650751	LOC_Os03g22680	RING finger and CHY zinc finger domain-containing protein 1, putative, expressed	trans
Os.49153.1.A1_x_at	Bin41	1	5.747	5.761	6.25292	5.3736	6.232	0.115871	LOC_Os10g39440	transporter family protein, putative, expressed	trans
Os.4918.1.S1_at	Bin41	1	5.747	5.761	6.14187	5.40752	6.791	0.0676441	LOC_Os07g05700	hypothetical protein	trans
Os.49193.1.S1_at	Bin41	1	5.747	5.761	7.01596	5.4882	8.381	0.0683275	LOC_Os05g32270	AP2 domain containing protein, expressed	trans
Os.51212.1.S1_at	Bin41	1	5.747	5.761	6.15327	5.3736	6.531	0.0901434	LOC_Os04g42800	photosystem-II repair protein, putative, expressed	trans
Os.51888.1.S1_at	Bin41	1	5.747	5.761	5.69901	5.1667	8.381	0.099615	LOC_Os12g40480	H-BTB9 - Bric-a-Brac, Tramtrack, Broad Complex BTB domain with H family conserved sequence, expressed	trans
Os.52593.1.S1_s_at	Bin41	1	5.747	5.761	5.26828	5.40752	6.272	0.0503842	LOC_Os09g21230	AMP-binding enzyme, putative, expressed	trans
Os.5261.1.S1_a_at	Bin41	1	5.747	5.761	6.35307	5.1667	8.381	0.0829264	LOC_Os03g20100	S1 R binding domain containing protein, expressed	trans
Os.52800.1.S1_at	Bin41	1	5.747	5.761	15.7543	5.67735	6.272	0.234258	LOC_Os01g11260	phospho-N-acetylmuramoyl-pentapeptide-transferase, putative, expressed	cis
Os.53058.1.S1_at	Bin41	1	5.747	5.761	7.07652	5.1667	6.215	0.101477	LOC_Os03g64200	ABC-2 type transporter, putative, expressed	trans
Os.57078.1.S1_at	Bin41	1	5.747	5.761	5.53835	5.4882	6.531	0.0657957	LOC_Os05g45200	anthocyanidin 5,3-O-glucosyltransferase, putative, expressed	trans
Os.57367.1.S1_x_at	Bin41	1	5.747	5.761	6.54779	5.3736	8.381	0.0801359	LOC_Os05g49910	expressed protein	trans
Os.5960.1.S1_at	Bin41	1	5.747	5.761	6.51872	5.3736	6.597	0.0592914	LOC_Os04g37580	cation transport regulator-like protein 1, putative, expressed	trans
Os.6098.1.A1_at	Bin41	1	5.747	5.761	5.2351	5.40752	8.381	0.0882679	LOC_Os11g13570	gibberellin receptor GID1L2, putative, expressed	trans
Os.6157.1.S1_at	Bin41	1	5.747	5.761	5.47024	5.1667	6.232	0.0655502	LOC_Os01g37630	esterase, putative, expressed	trans
Os.7011.1.S1_at	Bin41	1	5.747	5.761	8.00642	5.3736	6.597	0.0441693	LOC_Os05g49650	expressed protein	trans
Os.7272.1.S1_at	Bin41	1	5.747	5.761	6.41843	5.3736	6.04	0.020087	LOC_Os10g06720	aldose 1-epimerase, putative, expressed	trans
Os.7339.1.S1_at	Bin41	1	5.747	5.761	6.86284	5.1667	6.272	0.107797	LOC_Os10g31850	RING finger and CHY zinc finger domain-containing protein 1, putative, expressed	trans
Os.7890.2.S1_x_at	Bin41	1	5.747	5.761	5.09083	5.31907	6.232	0.0498116	LOC_Os08g33820	chlorophyll A-B binding protein, putative, expressed	trans
Os.8239.1.S1_at	Bin41	1	5.747	5.761	6.03418	5.1667	6.531	0.0628002	LOC_Os06g13680	B12D protein, putative, expressed	trans
Os.9162.1.S1_at	Bin41	1	5.747	5.761	7.21432	5.1667	8.381	0.111482	LOC_Os08g04460	DPH-dependent FMN reductase domain containing protein, expressed	trans
Os.9626.2.S1_x_at	Bin41	1	5.747	5.761	8.76253	5.31907	6.04	0.120712	LOC_Os08g44870	MATE efflux family protein, putative, expressed	trans
Os.9796.1.S1_at	Bin41	1	5.747	5.761	5.36274	5.31907	6.531	0.0941574	LOC_Os01g70380	serine palmitoyltransferase 2, putative, expressed	trans
OsAffx.12542.1.S1_at	Bin41	1	5.747	5.761	6.21466	5.31907	6.531	0.0379687	LOC_Os02g47920	ZOS2-16 - C2H2 zinc finger protein	trans
OsAffx.21941.1.S1_s_at	Bin41	1	5.747	5.761	7.9961	5.40752	6.232	0.0807326	LOC_Os01g19970	MYB family transcription factor, putative, expressed	trans
OsAffx.23191.1.S1_at	Bin41	1	5.747	5.761	56.97	5.67735	5.761	0.68488	LOC_Os01g10710	receptor-like protein kise, putative	cis
OsAffx.23193.1.S1_at	Bin41	1	5.747	5.761	55.4154	5.67735	5.761	0.681293	LOC_Os01g10780	hypothetical protein	cis
OsAffx.23663.1.S1_at	Bin41	1	5.747	5.761	6.59229	5.1667	6.215	0.064175	LOC_Os01g45140	anthocyanin 3-O-beta-glucosyltransferase, putative, expressed	trans
OsAffx.24115.1.S1_at	Bin41	1	5.747	5.761	5.55631	5.31907	8.381	0.0894032	LOC_Os02g05730	protein kise domain containing protein, expressed	trans
OsAffx.28942.1.S1_at	Bin41	1	5.747	5.761	6.34546	5.31907	6.597	0.0713652	LOC_Os07g47380	expressed protein	trans
OsAffx.3569.1.S1_x_at	Bin41	1	5.747	5.761	4.95399	5.1667	6.597	0.0803585	LOC_Os03g50960	LTPL118 - Protease inhibitor/seed storage/LTP family protein precursor, expressed	trans
Os.11188.1.S1_at	Bin42	1	5.761	5.919	5.96676	5.31907	8.381	0.0482696	LOC_Os05g33880	cysteine proteise inhibitor precursor protein, putative, expressed	trans
Os.11248.1.S1_at	Bin42	1	5.761	5.919	6.09549	5.4882	8.381	0.0659803	LOC_Os12g04440	2-isopropylmalate synthase B, putative, expressed	trans
Os.11287.1.S1_at	Bin42	1	5.761	5.919	5.61517	5.1667	6.232	0.0374157	LOC_Os06g50930	rhodanese-like domain containing protein, putative, expressed	trans
Os.11527.1.S1_at	Bin42	1	5.761	5.919	4.98623	5.31907	6.597	0.045836	LOC_Os02g02960	histone deacetylase complex subunit SAP18, putative, expressed	trans
Os.11876.1.S1_s_at	Bin42	1	5.761	5.919	5.63785	5.74667	8.381	0.0753216	LOC_Os05g14180	OsIAA17 - Auxin-responsive Aux/IAA gene family member, expressed	trans
Os.12064.1.S1_at	Bin42	1	5.761	5.919	6.73788	5.1667	8.381	0.0801525	LOC_Os12g05080	PMR5, putative, expressed	trans
Os.12354.1.S1_at	Bin42	1	5.761	5.919	6.04032	5.1667	6.597	0.0661486	LOC_Os01g64680	bolA, putative, expressed	trans
Os.139.1.S1_at	Bin42	1	5.761	5.919	5.84683	5.31907	6.597	0.0585105	LOC_Os06g48750	DEAD-box ATP-dependent R helicase, putative, expressed	trans
Os.1408.1.S1_at	Bin42	1	5.761	5.919	16.1181	5.74667	6.04	0.270915	LOC_Os01g10860	expressed protein	cis
Os.14404.1.S1_at	Bin42	1	5.761	5.919	6.15858	5.3736	6.597	0.0821148	LOC_Os02g38820	expressed protein	trans
Os.15000.1.S1_a_at	Bin42	1	5.761	5.919	6.5754	5.31907	6.531	0.104348	LOC_Os03g41350	BTBN7 - Bric-a-Brac, Tramtrack, Broad Complex BTB domain with non-phototropic hypocotyl 3 NPH3 domain, expressed	trans
Os.15739.1.S1_s_at	Bin42	1	5.761	5.919	6.60836	5.1667	8.381	0.0852578	LOC_Os07g36180	pentatricopeptide, putative, expressed	trans
Os.17549.1.S1_at	Bin42	1	5.761	5.919	5.6197	5.1667	6.531	0.0795811	LOC_Os04g44340	expressed protein	trans
Os.18232.1.S1_at	Bin42	1	5.761	5.919	7.40948	5.3736	6.272	0.101012	LOC_Os02g46850	oligopeptide transporter, putative, expressed	trans
Os.18962.1.S1_at	Bin42	1	5.761	5.919	5.36088	5.31907	6.531	0.0544491	LOC_Os02g55520	zinc finger, C3HC4 type domain containing protein, expressed	trans
Os.19107.1.S1_s_at	Bin42	1	5.761	5.919	6.0918	5.1667	8.381	0.0773235	LOC_Os05g08854	expressed protein	trans
Os.20187.2.S1_at	Bin42	1	5.761	5.919	7.3018	5.3736	6.232	0.0758937	LOC_Os01g61010	nodulin, putative, expressed	trans
Os.20347.1.S1_at	Bin42	1	5.761	5.919	5.02063	5.3736	6.597	0.039956	LOC_Os05g49910	expressed protein	trans
Os.20540.1.S1_at	Bin42	1	5.761	5.919	5.29957	5.1667	8.381	0.0568314	LOC_Os02g47800	monodehydroascorbate reductase, putative, expressed	trans
Os.22455.1.A1_at	Bin42	1	5.761	5.919	5.40364	5.1667	6.531	0.0428257	LOC_Os05g43440	single-stranded D-binding protein, putative, expressed	trans
Os.22910.1.S1_at	Bin42	1	5.761	5.919	5.15467	5.3736	6.531	0.0672973	LOC_Os04g39880	Os4bglu12 - beta-glucosidase, exo-beta-glucase, expressed	trans
Os.26570.1.S1_s_at	Bin42	1	5.761	5.919	5.40952	5.67735	6.597	0.059772	LOC_Os01g64270	expressed protein	trans
Os.26825.2.S1_x_at	Bin42	1	5.761	5.919	5.19876	5.31907	8.381	0.09084	LOC_Os01g11946	ABC transporter, ATP-binding protein, putative, expressed	cis
Os.26836.1.S1_a_at	Bin42	1	5.761	5.919	6.64147	5.1667	6.232	0.0404766	LOC_Os03g57070	amine oxidase-related, putative, expressed	trans
Os.26854.1.S1_at	Bin42	1	5.761	5.919	8.29323	5.1667	6.232	0.0895322	LOC_Os01g25600	tetratricopeptide repeat domain containing protein, expressed	trans
Os.27278.1.S1_at	Bin42	1	5.761	5.919	8.2207	5.31907	6.232	0.0989012	LOC_Os01g01720	pex14, putative, expressed	trans
Os.27278.1.S1_s_at	Bin42	1	5.761	5.919	5.71288	5.1667	6.531	0.0656609	LOC_Os01g01720	pex14, putative, expressed	trans
Os.27292.1.A1_at	Bin42	1	5.761	5.919	5.01149	5.1667	8.381	0.0989235	LOC_Os04g44354	UDP-glucoronosyl and UDP-glucosyl transferase domain containing protein, expressed	trans
Os.27510.1.A1_at	Bin42	1	5.761	5.919	6.24421	5.1667	6.791	0.0240827	LOC_Os06g05390	expressed protein	trans
Os.27615.1.S1_at	Bin42	1	5.761	5.919	7.81723	5.1667	8.381	0.139413	LOC_Os03g11734	MATE efflux protein, putative, expressed	trans	OsFRDL1
Os.27673.1.S1_at	Bin42	1	5.761	5.919	8.30713	5.31907	6.215	0.105372	LOC_Os03g14730	gibberellin receptor GID1L2, putative, expressed	trans
Os.28409.20.A1_a_at	Bin42	1	5.761	5.919	5.01834	5.1667	6.531	0.0273039	LOC_Os05g03480	acyl-coenzyme A dehydrogese, mitochondrial precursor, putative, expressed	trans
Os.28420.1.S1_at	Bin42	1	5.761	5.919	5.72147	5.1667	6.531	0.0749028	LOC_Os02g20676	expressed protein	trans
Os.28976.1.S1_at	Bin42	1	5.761	5.919	29.5208	5.74667	6.215	0.427669	LOC_Os01g10800	pentatricopeptide, putative, expressed	cis
Os.33841.1.A1_at	Bin42	1	5.761	5.919	5.20158	5.1667	8.381	0.0733712	LOC_Os03g15120	imidazole glycerol phosphate synthase hisHF, chloroplast precursor, putative, expressed	trans
Os.36874.1.S1_at	Bin42	1	5.761	5.919	5.45076	5.4882	8.381	0.0745532	LOC_Os08g42450	annexin A7, putative, expressed	trans
Os.37093.1.S1_at	Bin42	1	5.761	5.919	37.1441	5.76147	6.215	0.505907	LOC_Os01g11340	cytochrome P450, putative, expressed	cis
Os.37603.1.S1_at	Bin42	1	5.761	5.919	8.90772	5.67735	6.597	0.099464	LOC_Os01g63480	transferase family protein, putative, expressed	trans
Os.39027.1.S1_s_at	Bin42	1	5.761	5.919	7.08193	5.2494	6.531	0.0607959	LOC_Os06g48750	DEAD-box ATP-dependent R helicase, putative, expressed	trans
Os.4404.1.S1_at	Bin42	1	5.761	5.919	5.20625	5.1667	8.381	0.0650845	LOC_Os06g01966	auxin-induced protein 5NG4, putative, expressed	trans
Os.46045.1.S1_a_at	Bin42	1	5.761	5.919	7.81592	5.1667	6.232	0.0750222	LOC_Os01g15029	expressed protein	trans
Os.46397.1.S1_x_at	Bin42	1	5.761	5.919	6.6066	5.1667	6.597	0.0539072	LOC_Os10g35490	hydrolase, alpha/beta fold family domain containing protein, expressed	trans
Os.47660.1.S1_s_at	Bin42	1	5.761	5.919	6.01492	5.1667	6.531	0.03337	LOC_Os05g03480	acyl-coenzyme A dehydrogese, mitochondrial precursor, putative, expressed	trans
Os.49474.1.S1_at	Bin42	1	5.761	5.919	6.51686	5.1667	6.232	0.0653042	LOC_Os02g45660	2-C-methyl-D-erythritol 2,4-cyclodiphosphate synthase, chloroplast precursor, putative, expressed	trans
Os.49871.1.S1_x_at	Bin42	1	5.761	5.919	5.79463	5.3736	6.232	0.0516889	LOC_Os01g42800	MEE18, putative, expressed	trans
Os.50175.2.S1_at	Bin42	1	5.761	5.919	5.48305	5.1667	6.791	0.080937	LOC_Os04g51820	OsHKT1;1 - + transporter, expressed	trans
Os.50455.1.S1_at	Bin42	1	5.761	5.919	5.69	5.3736	8.381	0.0651684	LOC_Os06g40170	phospholipase D, putative, expressed	trans	OsPLDα4
Os.51567.1.A1_at	Bin42	1	5.761	5.919	6.55526	5.40752	8.381	0.0895839	LOC_Os03g11250	expressed protein	trans
Os.52191.1.A1_at	Bin42	1	5.761	5.919	6.76897	5.31907	6.232	0.0579156	LOC_Os12g38850	DUF1336 domain containing protein, expressed	trans
Os.52433.1.S1_at	Bin42	1	5.761	5.919	8.61215	5.31907	6.215	0.102	LOC_Os04g40530	methyltransferase domain containing protein, expressed	trans
Os.52594.1.S1_at	Bin42	1	5.761	5.919	4.97776	5.1667	8.381	0.0562727	LOC_Os08g01780	OsIAA25 - Auxin-responsive Aux/IAA gene family member, expressed	trans
Os.52689.1.S2_at	Bin42	1	5.761	5.919	5.26392	5.1667	6.791	0.0781913	LOC_Os03g48310	plasma membrane ATPase, putative, expressed	trans
Os.54100.1.S1_at	Bin42	1	5.761	5.919	9.05618	5.40752	6.232	0.113971	LOC_Os03g02820	expressed protein	trans
Os.5491.1.A1_s_at	Bin42	1	5.761	5.919	8.76697	5.40752	6.791	0.118321	LOC_Os12g29220	nodulin MtN3 family protein, putative, expressed	trans
Os.55781.1.S1_at	Bin42	1	5.761	5.919	7.6886	5.4882	6.531	0.0835511	LOC_Os03g38330	disease resistance RPP13-like protein 1, putative, expressed	trans
Os.6200.1.S1_at	Bin42	1	5.761	5.919	8.64414	5.74667	6.597	0.121716	LOC_Os08g09190	auxin efflux carrier component, putative, expressed	trans
Os.6594.1.S1_at	Bin42	1	5.761	5.919	7.82317	5.1667	6.531	0.11286	LOC_Os11g24510	OsSCP56 - Putative Serine Carboxypeptidase homologue, expressed	trans
Os.7475.1.S1_at	Bin42	1	5.761	5.919	5.1254	5.1667	6.272	0.0344769	LOC_Os01g74450	aquaporin protein, putative, expressed	trans
Os.7761.1.S1_at	Bin42	1	5.761	5.919	5.78784	5.1667	6.531	0.0528492	LOC_Os05g48750	3-deoxy-manno-octulosote cytidylyltransferase, putative, expressed	trans
Os.7937.1.S1_s_at	Bin42	1	5.761	5.919	6.93619	5.4882	6.215	0.11539	LOC_Os06g51510	expressed protein	trans
Os.8618.1.S1_at	Bin42	1	5.761	5.919	4.98609	5.1667	6.531	0.0512006	LOC_Os05g44810	OsIAA18 - Auxin-responsive Aux/IAA gene family member, expressed	trans
Os.9048.1.S1_at	Bin42	1	5.761	5.919	6.36525	5.31907	6.791	0.0235498	LOC_Os03g63590	metallo-beta-lactamase, putative, expressed	trans
Os.9303.1.S1_at	Bin42	1	5.761	5.919	10.7063	5.31907	6.232	0.11882	LOC_Os02g46460	peptide transporter PTR2, putative, expressed	trans
Os.9814.1.S1_at	Bin42	1	5.761	5.919	6.30238	5.1667	6.272	0.0726508	LOC_Os01g55570	expressed protein	trans
Os.9865.1.S1_at	Bin42	1	5.761	5.919	6.40474	5.1667	6.531	0.0572334	LOC_Os01g01302	shikimate kise, putative, expressed	trans
OsAffx.11002.1.S1_at	Bin42	1	5.761	5.919	95.9703	5.76147	5.919	0.866684	LOC_Os01g10810	rho termition factor, N-termil domain containing protein, expressed	cis
OsAffx.13380.1.S1_at	Bin42	1	5.761	5.919	6.93902	5.40752	6.597	0.144327	LOC_Os03g46300	conserved hypothetical protein	trans
OsAffx.13950.1.S1_at	Bin42	1	5.761	5.919	5.63872	5.1667	6.597	0.0520691	LOC_Os04g24165	retrotransposon protein, putative, unclassified, expressed	trans
OsAffx.23179.1.S1_s_at	Bin42	1	5.761	5.919	7.56594	5.4882	6.791	0.106184	LOC_Os01g10010	prenylated rab acceptor, putative, expressed	trans
OsAffx.2438.1.S1_s_at	Bin42	1	5.761	5.919	5.92835	5.3736	6.597	0.0473181	LOC_Os01g68524	pentatricopeptide, putative, expressed	trans
OsAffx.27176.1.S1_s_at	Bin42	1	5.761	5.919	7.03433	5.40752	6.597	0.0777707	LOC_Os05g35340	expressed protein	trans
OsAffx.3433.1.S1_x_at	Bin42	1	5.761	5.919	6.53166	5.40752	6.232	0.0479908	LOC_Os03g38330	disease resistance RPP13-like protein 1, putative, expressed	trans
OsAffx.6713.2.S1_at	Bin42	1	5.761	5.919	6.23589	5.02945	6.232	0.0749215	LOC_Os10g21020	expressed protein	trans
Os.10841.1.S1_at	Bin43	1	5.919	6.04	10.1472	5.4882	8.381	0.120404	LOC_Os03g18770	wound-induced protein WI12, putative, expressed	trans
Os.11117.1.S2_at	Bin43	1	5.919	6.04	7.62924	5.3736	6.791	0.110938	LOC_Os07g43050	R recognition motif containing protein, expressed	trans
Os.11565.1.S1_at	Bin43	1	5.919	6.04	12.6772	5.4882	6.531	0.160413	LOC_Os10g02040	peroxidase precursor, putative, expressed	trans
Os.11740.1.S1_at	Bin43	1	5.919	6.04	8.14719	5.3736	6.597	0.0896624	LOC_Os05g01600	actin, putative, expressed	trans
Os.11788.1.S1_at	Bin43	1	5.919	6.04	5.69608	5.1667	6.272	0.0582081	LOC_Os10g01080	SOR/SNZ family protein, putative, expressed	trans
Os.12111.1.S1_at	Bin43	1	5.919	6.04	9.20077	5.31907	6.215	0.111002	LOC_Os09g26620	auxin-repressed protein, putative, expressed	trans
Os.12192.1.S2_a_at	Bin43	1	5.919	6.04	6.17296	5.40752	6.531	0.0930525	LOC_Os03g61990	glycine-rich R-binding protein 7, putative, expressed	trans
Os.12233.1.S1_at	Bin43	1	5.919	6.04	5.55148	5.1667	6.272	0.0599472	LOC_Os07g13530	ras-related protein, putative, expressed	trans
Os.12787.1.S1_at	Bin43	1	5.919	6.04	7.57836	5.4882	6.531	0.0832678	LOC_Os10g18340	expressed protein	trans
Os.12788.1.S1_at	Bin43	1	5.919	6.04	35.6779	5.76147	6.215	0.491831	LOC_Os01g11240	DUF538 domain containing protein, putative, expressed	cis
Os.14139.1.S1_at	Bin43	1	5.919	6.04	7.29304	5.3736	6.272	0.0905682	LOC_Os04g31340	CBS domain containing membrane protein, putative, expressed	trans
Os.14849.1.S1_a_at	Bin43	1	5.919	6.04	6.26034	5.3736	6.272	0.0813355	LOC_Os06g49500	integral membrane protein, putative, expressed	trans
Os.15008.1.S1_at	Bin43	1	5.919	6.04	5.83628	5.3736	6.531	0.0784251	LOC_Os05g35460	patellin protein, putative, expressed	trans
Os.15026.1.S1_at	Bin43	1	5.919	6.04	5.84927	5.31907	6.597	0.08881	LOC_Os09g37540	uncharacterized protein PA4923, putative, expressed	trans	OsLDC-like 1
Os.15409.1.S1_at	Bin43	1	5.919	6.04	8.09764	5.4882	6.272	0.0942773	LOC_Os02g01080	expressed protein	trans
Os.16249.1.S1_s_at	Bin43	1	5.919	6.04	9.58676	5.40752	6.791	0.120974	LOC_Os07g22640	lipid binding protein, putative, expressed	trans
Os.17271.1.S1_at	Bin43	1	5.919	6.04	6.66258	5.1667	6.272	0.110286	LOC_Os12g07310	citrate-binding protein precursor, putative, expressed	trans
Os.17432.1.S1_at	Bin43	1	5.919	6.04	5.50166	5.1667	6.597	0.0556345	LOC_Os04g43700	glycosyl transferase 8 domain containing protein, putative, expressed	trans
Os.17563.1.S1_at	Bin43	1	5.919	6.04	7.98587	5.40752	6.272	0.071969	LOC_Os02g17920	glyoxalase family protein, putative, expressed	trans
Os.17902.1.S1_at	Bin43	1	5.919	6.04	6.72022	5.1667	6.531	0.102252	LOC_Os05g02420	expressed protein	trans
Os.17903.1.S1_at	Bin43	1	5.919	6.04	5.98213	5.3736	6.531	0.0930377	LOC_Os04g55410	FGGY family of carbohydrate kises, putative, expressed	trans
Os.18168.1.S1_at	Bin43	1	5.919	6.04	5.15886	5.1667	8.381	0.0610142	LOC_Os04g51940	YT521-B, putative, expressed	trans
Os.18239.1.S1_at	Bin43	1	5.919	6.04	7.43738	5.67735	6.272	0.0590736	LOC_Os02g20270	expressed protein	trans
Os.18422.1.A1_at	Bin43	1	5.919	6.04	7.31484	5.3736	6.215	0.125182	LOC_Os07g06500	OsFBL34 - F-box domain and LRR containing protein, expressed	trans
Os.18583.1.S1_at	Bin43	1	5.919	6.04	6.02555	5.74667	6.531	0.0663391	LOC_Os01g07260	expressed protein	trans
Os.18638.1.S1_at	Bin43	1	5.919	6.04	7.23706	5.40752	6.531	0.0717491	LOC_Os02g46610	zinc-binding protein, putative, expressed	trans
Os.18714.1.S1_a_at	Bin43	1	5.919	6.04	5.64398	5.67735	6.597	0.0778799	LOC_Os10g14920	integral membrane protein DUF6 containing protein, expressed	trans
Os.18714.1.S2_at	Bin43	1	5.919	6.04	5.35959	5.1667	8.381	0.0747678	LOC_Os10g14920	integral membrane protein DUF6 containing protein, expressed	trans
Os.19158.1.S1_at	Bin43	1	5.919	6.04	4.96745	5.3736	8.381	0.0279357	LOC_Os11g14950	ACT domain containing protein, expressed	trans
Os.20292.1.S1_s_at	Bin43	1	5.919	6.04	5.659	5.1667	6.531	0.0851903	LOC_Os04g49748	purine permease, putative, expressed	trans
Os.20575.1.S1_at	Bin43	1	5.919	6.04	7.677	5.40752	6.232	0.080491	LOC_Os03g62240	expressed protein	trans
Os.20597.1.S1_at	Bin43	1	5.919	6.04	8.01495	5.3736	6.531	0.110938	LOC_Os01g03870	expressed protein	trans
Os.20614.2.S1_at	Bin43	1	5.919	6.04	6.21766	5.1667	6.531	0.0787664	LOC_Os04g49757	purine permease, putative, expressed	trans
Os.22674.1.S1_at	Bin43	1	5.919	6.04	4.97735	5.31907	6.597	0.0428271	LOC_Os06g09610	peroxiredoxin, putative, expressed	trans
Os.2331.1.S1_x_at	Bin43	1	5.919	6.04	5.55425	5.31907	6.232	0.0921013	LOC_Os12g02040	hypoxia-responsive family protein, putative, expressed	trans
Os.24642.1.S1_at	Bin43	1	5.919	6.04	5.43617	5.3736	8.381	0.0577741	LOC_Os04g41530	serine/threonine-protein kise GCN2, putative	trans
Os.24756.2.S1_x_at	Bin43	1	5.919	6.04	10.1306	5.40752	6.531	0.131269	LOC_Os04g47550	expressed protein	trans
Os.24768.1.S1_x_at	Bin43	1	5.919	6.04	5.20338	5.1667	6.597	0.0868376	LOC_Os04g54640	peptidase, cysteine peptidase active site, putative, expressed	trans
Os.25590.1.S1_at	Bin43	1	5.919	6.04	6.40796	5.4882	6.597	0.0938246	LOC_Os01g71190	photosystem II reaction center PSB28 protein, chloroplast precursor, putative, expressed	trans
Os.26857.1.S1_at	Bin43	1	5.919	6.04	6.32226	5.3736	6.531	0.075397	LOC_Os02g39700	R binding protein, putative, expressed	trans
Os.27124.1.S1_at	Bin43	1	5.919	6.04	5.1087	5.1667	8.381	0.0504936	LOC_Os02g10290	copper-transporting ATPase, putative, expressed	trans
Os.27274.1.S1_at	Bin43	1	5.919	6.04	10.1726	5.40752	6.531	0.128106	LOC_Os03g53050	WRKY transcription factor, putative, expressed	trans
Os.27577.1.S1_at	Bin43	1	5.919	6.04	6.48269	5.67735	8.381	0.0529014	LOC_Os01g04900	peptidase M50 family protein, putative, expressed	trans
Os.27670.1.S1_at	Bin43	1	5.919	6.04	5.31886	5.1667	6.232	0.0745074	LOC_Os01g66170	SRE associated Golgi protein, putative, expressed	trans
Os.27839.1.S1_at	Bin43	1	5.919	6.04	5.08226	5.1667	8.381	0.0494667	LOC_Os05g38820	histone-like transcription factor and archaeal histone, putative, expressed	trans	OsHAP3B
Os.315.1.S1_at	Bin43	1	5.919	6.04	10.9445	5.4882	6.215	0.120469	LOC_Os03g39710	transporter family protein, putative, expressed	trans
Os.32501.1.S1_a_at	Bin43	1	5.919	6.04	7.77358	5.1667	6.232	0.0993164	LOC_Os10g39860	expressed protein	trans
Os.33604.1.S1_a_at	Bin43	1	5.919	6.04	7.633	5.3736	6.597	0.121151	LOC_Os07g33480	cytochrome P450 domain containing protein, expressed	trans
Os.36046.1.S1_at	Bin43	1	5.919	6.04	5.50559	5.67735	8.381	0.0896592	LOC_Os04g48370	R polymerase IV subunit, putative, expressed	trans
Os.37075.1.S1_at	Bin43	1	5.919	6.04	5.32768	5.02945	6.272	0.0705673	LOC_Os09g28280	gibberellin receptor GID1L2, putative, expressed	trans
Os.37320.2.S1_at	Bin43	1	5.919	6.04	6.16936	5.3736	6.531	0.0548463	LOC_Os03g62950	expressed protein	trans
Os.37494.1.S1_x_at	Bin43	1	5.919	6.04	6.35657	5.3736	6.531	0.073045	LOC_Os11g24450	mitochondrial carrier protein, putative, expressed	trans
Os.37834.1.S1_a_at	Bin43	1	5.919	6.04	5.19835	5.40752	6.232	0.0949918	LOC_Os04g58280	stem-specific protein TSJT1, putative, expressed	trans
Os.39828.1.A1_s_at	Bin43	1	5.919	6.04	5.06551	5.31907	6.531	0.0790656	LOC_Os03g52690	CBS domain containing membrane protein, putative, expressed	trans
Os.4156.1.S1_at	Bin43	1	5.919	6.04	5.37466	5.40752	8.381	0.0713802	LOC_Os06g29180	erythrote-4-phosphate dehydrogese domain containing protein, expressed	trans
Os.4251.1.S1_at	Bin43	1	5.919	6.04	5.34246	5.1667	6.272	0.0497481	LOC_Os02g09940	peroxiredoxin, putative, expressed	trans
Os.46513.1.S1_at	Bin43	1	5.919	6.04	6.31946	5.40752	6.597	0.0893539	LOC_Os10g34580	FHA domain containing protein, putative, expressed	trans
Os.46540.1.S1_at	Bin43	1	5.919	6.04	10.3054	5.4882	8.381	0.143256	LOC_Os10g41060	expressed protein	trans
Os.4665.1.S1_at	Bin43	1	5.919	6.04	5.17217	5.3736	6.531	0.0824854	LOC_Os03g18810	aminotransferase, classes I and II, domain containing protein, expressed	trans
Os.4709.1.S1_a_at	Bin43	1	5.919	6.04	7.21114	5.1667	6.531	0.112443	LOC_Os01g04950	peptide transporter PTR2, putative, expressed	trans
Os.47301.1.A1_at	Bin43	1	5.919	6.04	5.9191	5.3736	8.381	0.0683922	LOC_Os04g45600	NDH-M H PLASTOQUINONE DEHY, putative, expressed	trans
Os.48075.1.S1_at	Bin43	1	5.919	6.04	4.98395	5.1667	8.381	0.0835241	LOC_Os03g62780	S1 R binding domain containing protein, expressed	trans
Os.49236.1.S1_at	Bin43	1	5.919	6.04	6.621	5.40752	8.381	0.0631253	LOC_Os02g43720	enoyl-CoA hydratase/isomerase family protein, putative, expressed	trans
Os.49270.1.S1_at	Bin43	1	5.919	6.04	5.07318	5.3736	8.381	0.0578091	LOC_Os06g40960	ZOS6-05 - C2H2 zinc finger protein, expressed	trans
Os.49710.1.S1_at	Bin43	1	5.919	6.04	6.26766	5.3736	6.531	0.0578037	LOC_Os11g40600	expressed protein	trans
Os.4997.1.S1_s_at	Bin43	1	5.919	6.04	6.57124	5.1667	6.232	0.0818947	LOC_Os01g69950	ribosomal protein L27, putative, expressed	trans
Os.50155.1.S1_at	Bin43	1	5.919	6.04	6.25538	5.40752	6.232	0.0341438	LOC_Os06g12960	expressed protein	trans
Os.50313.1.S1_at	Bin43	1	5.919	6.04	5.52554	5.31907	8.381	0.0688354	LOC_Os07g28790	PAP fibrillin family domain containing protein, expressed	trans
Os.50607.1.S1_at	Bin43	1	5.919	6.04	6.01712	5.3736	6.597	0.0256531	LOC_Os08g05470	expressed protein	trans
Os.50976.1.S1_at	Bin43	1	5.919	6.04	5.57696	5.1667	8.381	0.0676408	LOC_Os03g48040	2Fe-2S iron-sulfur cluster binding domain containing protein, expressed	trans
Os.50998.1.S1_at	Bin43	1	5.919	6.04	5.41471	5.1667	6.531	0.0500182	LOC_Os08g44320	low molecular weight protein-tyrosine-phosphatase slr0328, putative, expressed	trans
Os.5170.1.S1_at	Bin43	1	5.919	6.04	5.02379	5.1667	8.381	0.0380746	LOC_Os06g28950	expressed protein	trans
Os.5188.2.S1_x_at	Bin43	1	5.919	6.04	7.05233	5.31907	6.531	0.101782	LOC_Os08g23410	rubredoxin family protein, putative, expressed	trans
Os.5229.1.S1_at	Bin43	1	5.919	6.04	5.1488	5.40752	8.381	0.0829212	LOC_Os05g33280	thylakoid lumen protein, putative, expressed	trans
Os.52682.1.S1_at	Bin43	1	5.919	6.04	8.34634	5.40752	6.597	0.103784	LOC_Os06g22440	SAM dependent carboxyl methyltransferase, putative, expressed	trans
Os.53085.1.S1_at	Bin43	1	5.919	6.04	6.21348	5.40752	8.381	0.093349	LOC_Os05g49900	3-ketoacyl-CoA synthase, putative, expressed	trans
Os.536.1.S1_at	Bin43	1	5.919	6.04	5.738	5.3736	6.232	0.0291714	LOC_Os01g05840	oxidoreductase, short chain dehydrogese/reductase family domain containing family, expressed	trans
Os.53754.2.S1_x_at	Bin43	1	5.919	6.04	8.1908	5.31907	6.272	0.0784954	LOC_Os08g44230	zinc finger family protein, putative, expressed	trans
Os.53931.1.S1_at	Bin43	1	5.919	6.04	6.28719	5.4882	8.381	0.0824556	LOC_Os11g33030	retrotransposon protein, putative, unclassified, expressed	trans
Os.5409.1.S1_a_at	Bin43	1	5.919	6.04	7.41524	5.31907	6.531	0.0614509	LOC_Os06g40650	copine-1, putative, expressed	trans
Os.54230.1.S1_at	Bin43	1	5.919	6.04	5.34304	5.74667	8.381	0.0789578	LOC_Os04g11790	OsFBX120 - F-box domain containing protein, expressed	trans
Os.54333.1.S1_at	Bin43	1	5.919	6.04	9.09344	5.40752	6.597	0.059143	LOC_Os11g24590	transposon protein, putative, Pong sub-class, expressed	trans
Os.5469.1.S1_at	Bin43	1	5.919	6.04	14.8618	5.74667	6.232	0.210099	LOC_Os05g38264	expressed protein	trans
Os.55076.1.S1_at	Bin43	1	5.919	6.04	6.45718	5.67735	8.381	0.0950951	LOC_Os11g05820	transposon protein, putative, Mutator sub-class, expressed	trans
Os.55800.1.S1_at	Bin43	1	5.919	6.04	7.92802	5.3736	6.597	0.104207	LOC_Os04g37980	transporter family protein, putative, expressed	trans
Os.5685.1.S1_at	Bin43	1	5.919	6.04	5.80831	5.31907	6.597	0.0536944	LOC_Os12g39860	phosphoribosyl transferase, putative, expressed	trans
Os.56943.1.S1_at	Bin43	1	5.919	6.04	6.99378	5.3736	6.791	0.102864	LOC_Os08g01330	no apical meristem protein, putative, expressed	trans
Os.6207.1.S1_s_at	Bin43	1	5.919	6.04	5.23075	5.31907	8.381	0.0539758	LOC_Os06g41840	reductase, putative, expressed	trans
Os.6489.1.S1_at	Bin43	1	5.919	6.04	6.67852	5.74667	6.232	0.0790928	LOC_Os02g42220	transposon protein, putative, unclassified, expressed	trans
Os.7137.2.S1_x_at	Bin43	1	5.919	6.04	6.30908	5.67735	6.791	0.0563268	LOC_Os01g66980	expressed protein	trans
Os.7559.1.S1_at	Bin43	1	5.919	6.04	7.7893	5.4882	6.791	0.153009	LOC_Os05g35340	expressed protein	trans
Os.8322.1.S2_at	Bin43	1	5.919	6.04	8.33907	5.40752	6.597	0.11771	LOC_Os09g38530	transmembrane 9 superfamily member, putative, expressed	trans
Os.8390.1.S1_s_at	Bin43	1	5.919	6.04	6.4687	5.40752	6.791	0.05728	LOC_Os07g38790	beta-hexosaminidase precursor, putative, expressed	trans
Os.8476.1.S1_at	Bin43	1	5.919	6.04	5.13076	5.3736	8.381	0.0452416	LOC_Os03g19510	OsClp4 - Putative Clp protease homologue, expressed	trans
Os.8521.1.S1_a_at	Bin43	1	5.919	6.04	9.95916	5.67735	8.381	0.12544	LOC_Os07g11110	D dependent epimerase/dehydratase family protein, putative, expressed	trans
Os.8521.2.S1_x_at	Bin43	1	5.919	6.04	7.91533	5.4882	6.531	0.114638	LOC_Os07g11110	D dependent epimerase/dehydratase family protein, putative, expressed	trans
Os.8894.1.S1_at	Bin43	1	5.919	6.04	7.05942	5.3736	6.531	0.0730589	LOC_Os03g24580	transmembrane protein 85, putative, expressed	trans
Os.9174.1.S1_a_at	Bin43	1	5.919	6.04	7.03469	5.4882	6.232	0.10448	LOC_Os06g51480	expressed protein	trans
Os.9420.1.S1_at	Bin43	1	5.919	6.04	8.12937	5.1667	6.597	0.129754	LOC_Os07g15370	metal transporter Nramp6, putative, expressed	trans	Nramp5
Os.9481.1.S1_at	Bin43	1	5.919	6.04	9.40726	5.4882	6.232	0.124974	LOC_Os04g31924	nodulin, putative, expressed	trans
Os.9556.1.S1_at	Bin43	1	5.919	6.04	5.59958	5.3736	6.232	0.0812748	LOC_Os12g44060	nodulin, putative, expressed	trans
Os.9865.2.S1_x_at	Bin43	1	5.919	6.04	5.2887	5.1667	6.531	0.0426936	LOC_Os01g01302	shikimate kise, putative, expressed	trans
OsAffx.10756.1.S1_x_at	Bin43	1	5.919	6.04	6.8478	5.4882	6.232	0.0870245	LOC_Os02g47200	transposon protein, putative, unclassified, expressed	trans
OsAffx.14935.1.S1_at	Bin43	1	5.919	6.04	5.38026	5.4882	6.791	0.0601064	LOC_Os05g33290	uncharacterized conserved membrane protein specific to cyanobacteria, putative, expressed	trans
OsAffx.22303.1.S1_at	Bin43	1	5.919	6.04	5.24301	5.31907	6.597	0.0765102	LOC_Os07g31390	beta-expansin precursor, putative, expressed	trans
OsAffx.22473.1.S1_at	Bin43	1	5.919	6.04	5.89003	5.31907	8.381	0.0462475	LOC_Os07g06700	hypothetical protein	trans
OsAffx.22473.1.S1_x_at	Bin43	1	5.919	6.04	5.67163	5.1667	8.381	0.0481571	LOC_Os07g06700	hypothetical protein	trans
OsAffx.27357.2.S1_at	Bin43	1	5.919	6.04	7.23997	5.40752	6.597	0.0751566	LOC_Os05g47750	Ser/Thr protein kise, putative, expressed	trans
OsAffx.3100.1.S1_at	Bin43	1	5.919	6.04	6.47478	5.40752	8.381	0.0776809	LOC_Os02g58100	expressed protein	trans
OsAffx.4655.1.S1_x_at	Bin43	1	5.919	6.04	5.32854	5.31907	6.597	0.0469953	LOC_Os05g48750	3-deoxy-manno-octulosote cytidylyltransferase, putative, expressed	trans
OsAffx.6071.1.S1_at	Bin43	1	5.919	6.04	5.69278	5.3736	6.597	0.111675	LOC_Os08g38590	OsMADS62 - MADS-box family gene with MIKC* type-box, expressed	trans
OsAffx.7755.1.S1_s_at	Bin43	1	5.919	6.04	6.39144	5.67735	8.381	0.101059	LOC_Os12g31460	heat shock protein DJ, putative, expressed	trans
Os.10620.1.S1_at	Bin44	1	6.04	6.215	6.86858	5.40752	6.597	0.0474286	LOC_Os05g07940	glyoxalase family protein, putative, expressed	trans
Os.10949.1.S1_at	Bin44	1	6.04	6.215	6.38947	5.3736	8.381	0.0808013	LOC_Os03g21080	guanine nucleotide exchange factor, putative, expressed	trans
Os.10978.1.S1_at	Bin44	1	6.04	6.215	5.98009	5.3736	8.381	0.0692843	LOC_Os12g32240	eukaryotic translation initiation factor 5A, putative, expressed	trans
Os.11525.1.S1_s_at	Bin44	1	6.04	6.215	7.75869	5.4882	8.381	0.129832	LOC_Os03g48180	peptide transporter PTR2, putative, expressed	trans
Os.17642.1.S1_a_at	Bin44	1	6.04	6.215	6.37772	5.40752	6.232	0.0970083	LOC_Os04g46750	glycosyl transferase 8 domain containing protein, putative, expressed	trans
Os.20541.1.S1_at	Bin44	1	6.04	6.215	5.57227	5.4882	8.381	0.0406962	LOC_Os03g37840	potassium transporter, putative, expressed	trans
Os.2448.1.S2_at	Bin44	1	6.04	6.215	8.57562	5.67735	6.232	0.100822	LOC_Os02g44980	transmembrane amino acid transporter protein, putative, expressed	trans
Os.27592.1.A1_at	Bin44	1	6.04	6.215	5.7255	5.1667	6.597	0.0988019	LOC_Os11g42490	retrotransposon protein, putative, unclassified, expressed	trans
Os.282.1.S1_a_at	Bin44	1	6.04	6.215	5.42368	5.1667	8.381	0.0491206	LOC_Os04g49510	CAMK_CAMK_like.27 - CAMK includes calcium/calmodulin depedent protein kises, expressed	trans	OsCDPK7
Os.35837.1.A1_at	Bin44	1	6.04	6.215	6.00631	5.31907	6.531	0.0814765	LOC_Os10g29240	expressed protein	trans
Os.37032.1.S1_a_at	Bin44	1	6.04	6.215	6.33633	5.1667	8.381	0.0700707	LOC_Os07g38030	GRAS family transcription factor domain containing protein, expressed	trans
Os.37723.1.S1_at	Bin44	1	6.04	6.215	5.74517	5.1667	8.381	0.08557	LOC_Os05g14240	aquaporin protein, putative, expressed	trans
Os.4189.1.S1_at	Bin44	1	6.04	6.215	6.26031	5.3736	6.791	0.0905071	LOC_Os01g37910	vacuolar-processing enzyme precursor, putative, expressed	trans
Os.42200.1.S1_at	Bin44	1	6.04	6.215	6.50054	5.40752	6.232	0.0939067	LOC_Os01g59760	bZIP transcription factor, putative, expressed	trans
Os.43596.1.S1_at	Bin44	1	6.04	6.215	7.67563	5.74667	6.232	0.122259	LOC_Os01g10110	cytokinin dehydrogese precursor, putative, expressed	trans	Gn1a
Os.46792.1.S1_at	Bin44	1	6.04	6.215	5.11402	5.40752	6.791	0.0591043	LOC_Os10g36030	cytochrome b561, putative, expressed	trans
Os.48278.2.S1_x_at	Bin44	1	6.04	6.215	5.01179	5.1667	8.381	0.102283	LOC_Os03g48600	domain of unknown function DUF966 domain containing protein, expressed	trans
Os.52226.1.S1_at	Bin44	1	6.04	6.215	6.82303	5.1667	6.531	0.082901	LOC_Os07g41630	hypothetical protein	trans
Os.52347.1.S1_at	Bin44	1	6.04	6.215	4.97708	5.40752	6.531	0.000606196	LOC_Os11g45930	NBS-LRR type disease resistance protein, putative, expressed	trans
Os.53733.1.S1_at	Bin44	1	6.04	6.215	6.01713	5.1667	6.531	0.0761562	LOC_Os02g12790	GATA zinc finger domain containing protein, expressed	trans
Os.53802.1.S1_at	Bin44	1	6.04	6.215	5.27747	5.1667	6.232	0.0562292	LOC_Os04g40670	expressed protein	trans
Os.7731.1.S1_at	Bin44	1	6.04	6.215	5.85745	5.40752	6.597	0.0719582	LOC_Os01g11520	RING-H2 finger protein, putative, expressed	cis
Os.8275.1.S1_at	Bin44	1	6.04	6.215	7.52102	5.1667	6.597	0.131535	LOC_Os05g49270	transporter family protein, putative, expressed	trans
Os.9042.1.S1_at	Bin44	1	6.04	6.215	5.25282	5.1667	6.232	0.0387934	LOC_Os03g60530	ras-related protein, putative, expressed	trans
Os.9174.2.S1_x_at	Bin44	1	6.04	6.215	5.80796	5.40752	8.381	0.0902932	LOC_Os06g51480	expressed protein	trans
Os.9393.1.S1_a_at	Bin44	1	6.04	6.215	5.93286	5.40752	6.531	0.0386691	LOC_Os10g30850	zinc finger, RING-type, putative, expressed	trans
OsAffx.13950.2.S1_x_at	Bin44	1	6.04	6.215	5.99971	5.40752	6.597	0.0841208	LOC_Os04g24165	retrotransposon protein, putative, unclassified, expressed	trans
OsAffx.15672.2.S1_at	Bin44	1	6.04	6.215	6.24031	5.67735	6.597	0.0639729	LOC_Os06g29950	MATE domain containing protein, expressed	trans
OsAffx.25285.1.S1_at	Bin44	1	6.04	6.215	5.99552	5.67735	8.381	0.0644325	LOC_Os03g29770	EF hand family protein, expressed	trans
OsAffx.27769.1.S1_at	Bin44	1	6.04	6.215	5.72036	5.31907	8.381	0.100027	LOC_Os06g22460	disease resistance protein RPM1, putative, expressed	trans	Pi25
OsAffx.28288.1.S1_s_at	Bin44	1	6.04	6.215	6.43125	5.74667	8.381	0.0692055	LOC_Os07g05390	expressed protein	trans
OsAffx.4176.1.S1_at	Bin44	1	6.04	6.215	5.83077	5.1667	6.597	0.0790618	LOC_Os04g54640	peptidase, cysteine peptidase active site, putative, expressed	trans
OsAffx.9156.1.S1_s_at	Bin44	1	6.04	6.215	5.02521	5.3736	6.531	0.0283274	LOC_Os01g41910	receptor-like protein kise 5 precursor, putative	trans
Os.10669.1.S1_at	Bin45	1	6.215	6.232	5.64624	5.4882	8.381	0.0620694	LOC_Os02g08100	AMP-binding domain containing protein, expressed	trans	Os4CL3
Os.15398.1.S1_at	Bin45	1	6.215	6.232	6.44043	5.40752	6.531	0.105587	LOC_Os07g17970	AMP-binding domain containing protein, expressed	trans
Os.408.1.S1_a_at	Bin45	1	6.215	6.232	9.26905	5.76147	6.597	0.123733	LOC_Os01g74410	MYB family transcription factor, putative, expressed	trans
Os.52354.1.S1_at	Bin45	1	6.215	6.232	4.9805	5.31907	6.791	0.0722744	LOC_Os03g06230	galactose mutarotase-like, putative, expressed	trans
Os.6313.1.S1_at	Bin45	1	6.215	6.232	5.04454	5.31907	8.381	0.0396616	LOC_Os04g52370	UTP--glucose-1-phosphate uridylyltransferase, putative, expressed	trans
OsAffx.12451.1.S1_x_at	Bin45	1	6.215	6.232	8.78283	5.76147	6.232	0.0865183	LOC_Os02g42220	transposon protein, putative, unclassified, expressed	trans
Os.10410.1.S1_at	Bin46	1	6.232	6.272	7.19749	5.31907	8.381	0.0849442	LOC_Os08g02210	expressed protein	trans
Os.10419.1.S1_a_at	Bin46	1	6.232	6.272	7.46191	5.4882	8.381	0.098488	LOC_Os11g17504	retrotransposon protein, putative, Ty1-copia subclass, expressed	trans
Os.10561.1.S1_at	Bin46	1	6.232	6.272	5.43243	5.76147	8.381	0.0611587	LOC_Os07g10830	dolichyl-diphosphooligosaccharide--protein glycosyltransferase 48 kDasubunit precursor, putative, expressed	trans
Os.10937.1.S1_at	Bin46	1	6.232	6.272	5.29598	5.3736	6.791	0.0806941	LOC_Os03g09250	inositol-3-phosphate synthase, putative, expressed	trans	RINO1
Os.11856.1.S1_at	Bin46	1	6.232	6.272	5.91902	5.31907	8.381	0.0934384	LOC_Os06g49480	peptidyl-prolyl cis-trans isomerase, putative, expressed	trans
Os.12071.1.S1_at	Bin46	1	6.232	6.272	4.9754	5.76147	8.381	0.0732383	LOC_Os01g71230	scent polypeptide-associated complex subunit alpha-like protein 3, putative, expressed	trans
Os.12103.1.S1_at	Bin46	1	6.232	6.272	5.51895	5.74667	6.597	0.0495474	LOC_Os09g32220	pob, putative, expressed	trans
Os.12155.1.S1_at	Bin46	1	6.232	6.272	6.87364	5.4882	8.381	0.0948924	LOC_Os05g24970	LSM domain containing protein, expressed	trans
Os.12263.1.S1_at	Bin46	1	6.232	6.272	10.0714	6.23179	6.791	0.189865	LOC_Os01g12080	plant-specific domain TIGR01589 family protein, putative, expressed	cis
Os.12772.1.S1_at	Bin46	1	6.232	6.272	5.89901	5.76147	8.381	0.0696568	LOC_Os03g13170	ubiquitin fusion protein, putative, expressed	trans
Os.1316.1.S1_a_at	Bin46	1	6.232	6.272	5.25457	5.40752	8.381	0.0357713	LOC_Os01g58890	cysteine proteise inhibitor precursor protein, putative, expressed	trans
Os.14040.1.S1_at	Bin46	1	6.232	6.272	6.34487	5.4882	6.597	0.0874976	LOC_Os10g36480	expressed protein	trans
Os.14.1.S1_x_at	Bin46	1	6.232	6.272	5.12815	5.31907	8.381	0.00202317	LOC_Os11g47760	DK family protein, putative, expressed	trans
Os.14708.1.S1_at	Bin46	1	6.232	6.272	5.09561	5.3736	8.381	0.0688472	LOC_Os07g33310	MATE efflux family protein, putative, expressed	trans
Os.15173.1.S1_at	Bin46	1	6.232	6.272	5.73366	5.76147	8.381	0.0694932	LOC_Os08g42050	emp24/gp25L/p24 family protein, putative, expressed	trans
Os.15322.1.S1_at	Bin46	1	6.232	6.272	6.50427	5.67735	6.597	0.0876696	LOC_Os01g57570	DPH-dependent FMN reductase domain containing protein, expressed	trans
Os.15821.1.A1_x_at	Bin46	1	6.232	6.272	4.97736	5.76147	8.381	0.0172243	LOC_Os05g01240	AML1, putative, expressed	trans
Os.16966.1.S1_s_at	Bin46	1	6.232	6.272	6.93661	5.67735	8.381	0.102982	LOC_Os11g13850	rieske domain containing protein, expressed	trans
Os.17403.1.S1_a_at	Bin46	1	6.232	6.272	6.4391	5.3736	8.381	0.0918683	LOC_Os03g42070	cyclin, putative, expressed	trans
Os.1818.1.S1_at	Bin46	1	6.232	6.272	9.75558	5.4882	8.381	0.139859	LOC_Os01g45640	tat pathway sigl sequence family protein, expressed	trans
Os.183.1.S1_at	Bin46	1	6.232	6.272	5.26263	5.31907	8.381	0.0704797	LOC_Os03g29260	elongation factor protein, putative, expressed	trans
Os.206.1.S1_at	Bin46	1	6.232	6.272	5.51296	6.23179	8.381	0.0569175	LOC_Os01g16890	ribosomal protein L7Ae, putative, expressed	trans
Os.2120.2.S1_x_at	Bin46	1	6.232	6.272	5.70302	5.1667	6.597	0.063608	LOC_Os01g33050	ribosomal protein L24, putative, expressed	trans
Os.21763.1.S1_at	Bin46	1	6.232	6.272	5.18005	5.76147	8.381	0.0638403	LOC_Os03g38000	40S ribosomal protein S3-1, putative, expressed	trans
Os.2224.1.S1_a_at	Bin46	1	6.232	6.272	6.30261	5.3736	8.381	0.0524132	LOC_Os07g10600	cycloartenol-C-24-methyltransferase 1, putative, expressed	trans
Os.22460.1.S1_at	Bin46	1	6.232	6.272	5.57273	5.67735	8.381	0.0728539	LOC_Os02g35640	SFT2, putative, expressed	trans
Os.25250.1.S1_at	Bin46	1	6.232	6.272	5.37114	5.3736	8.381	0.0787231	LOC_Os02g42406	DEAD-box ATP-dependent R helicase, putative, expressed	trans
Os.26858.1.S1_at	Bin46	1	6.232	6.272	5.74037	5.91896	8.381	0.0773113	LOC_Os02g38840	glucose-6-phosphate 1-dehydrogese, cytoplasmic isoform, putative, expressed	trans
Os.27092.1.S1_at	Bin46	1	6.232	6.272	6.27664	5.3736	6.597	0.105237	LOC_Os07g08000	expressed protein	trans	OsNek3
Os.27331.1.S1_at	Bin46	1	6.232	6.272	5.6576	5.4882	6.791	0.0567693	LOC_Os05g36930	histone deacetylase, putative, expressed	trans
Os.27379.1.S1_at	Bin46	1	6.232	6.272	12.287	5.76147	6.597	0.195541	LOC_Os08g44360	male sterility protein 2, putative, expressed	trans
Os.27645.1.S1_x_at	Bin46	1	6.232	6.272	5.46364	5.31907	8.381	0.0658582	LOC_Os04g22390	short chain dehydrogese/reductase protein, putative, expressed	trans
Os.3123.1.S1_a_at	Bin46	1	6.232	6.272	7.88789	5.76147	8.381	0.103922	LOC_Os11g38900	histone-lysine N-methyltransferase, H3 lysine-9 specific SUVH1, putative, expressed	trans
Os.318.1.S1_at	Bin46	1	6.232	6.272	6.31592	5.67735	6.597	0.095851	LOC_Os03g55150	eukaryotic translation initiation factor 5A, putative, expressed	trans
Os.3196.1.S1_at	Bin46	1	6.232	6.272	5.13498	5.31907	8.381	0.0627843	LOC_Os10g32920	ribosomal protein, putative, expressed	trans
Os.34196.1.S1_at	Bin46	1	6.232	6.272	6.09693	5.74667	8.381	0.105943	LOC_Os01g60110	E2F-related protein, putative, expressed	trans
Os.35362.1.S1_at	Bin46	1	6.232	6.272	6.62132	5.31907	8.381	0.0827284	LOC_Os07g23169	methyltransferase, putative, expressed	trans
Os.35409.1.A1_s_at	Bin46	1	6.232	6.272	5.58306	5.02945	6.531	0.0699859	LOC_Os12g19530	ATP-binding region, ATPase-like domain-containing protein, putative, expressed	trans
Os.3625.1.S1_at	Bin46	1	6.232	6.272	5.6801	5.31907	8.381	0.0512334	LOC_Os01g18660	aminotransferase, putative, expressed	trans
Os.37611.1.S1_at	Bin46	1	6.232	6.272	6.75946	5.31907	8.381	0.102514	LOC_Os01g09510	60S acidic ribosomal protein, putative, expressed	trans
Os.37856.1.S1_at	Bin46	1	6.232	6.272	5.68334	5.31907	8.381	0.0712256	LOC_Os05g06770	40S ribosomal protein S27a, putative, expressed	trans
Os.38106.2.S1_x_at	Bin46	1	6.232	6.272	5.03851	5.76147	6.791	0.0865007	LOC_Os07g47194	GEX1, putative, expressed	trans
Os.39887.1.S1_at	Bin46	1	6.232	6.272	6.10272	5.67735	6.597	0.0958647	LOC_Os05g40780	keratinocytes-associated protein 2, putative, expressed	trans
Os.43507.1.A1_x_at	Bin46	1	6.232	6.272	21.3025	6.23179	6.531	0.279409	LOC_Os01g11370	ATP-dependent R helicase, putative, expressed	trans
Os.4404.1.S1_s_at	Bin46	1	6.232	6.272	5.14282	5.31907	8.381	0.038425	LOC_Os06g01966	auxin-induced protein 5NG4, putative, expressed	trans
Os.44458.1.A1_x_at	Bin46	1	6.232	6.272	5.96825	5.31907	8.381	0.073306	LOC_Os07g38070	protein kise, putative, expressed	trans
Os.4462.1.S1_a_at	Bin46	1	6.232	6.272	5.15561	5.3736	8.381	0.0979237	LOC_Os06g03660	peroxisomal biogenesis factor 11, putative, expressed	trans
Os.4634.1.S1_at	Bin46	1	6.232	6.272	6.57835	5.76147	8.381	0.0945884	LOC_Os09g10274	expressed protein	trans
Os.4696.1.S1_at	Bin46	1	6.232	6.272	5.28048	5.74667	8.381	0.0599871	LOC_Os08g23710	ribosomal protein L7Ae, putative, expressed	trans
Os.48834.1.S1_at	Bin46	1	6.232	6.272	7.48718	5.1667	8.381	0.107339	LOC_Os09g34900	bile acid sodium symporter family protein, putative, expressed	trans
Os.49139.1.S1_at	Bin46	1	6.232	6.272	9.12622	5.1667	6.531	0.106377	LOC_Os10g41749	crcB-like protein, expressed	trans
Os.51511.1.S1_at	Bin46	1	6.232	6.272	7.58005	5.67735	8.381	0.0870283	LOC_Os05g45220	50S ribosomal protein L20, putative, expressed	trans
Os.5160.1.S1_at	Bin46	1	6.232	6.272	7.00092	5.74667	8.381	0.0438145	LOC_Os07g46330	uncharacterized UPF0114 domain containing protein, expressed	trans
Os.52386.2.S1_x_at	Bin46	1	6.232	6.272	9.33853	5.40752	8.381	0.118531	LOC_Os08g29854	RGH1A, putative, expressed	trans
Os.52480.1.S1_at	Bin46	1	6.232	6.272	5.0458	5.31907	8.381	0.102244	LOC_Os04g56320	AAA-type ATPase family protein, putative, expressed	trans	rca
Os.52694.1.S1_at	Bin46	1	6.232	6.272	7.4387	5.4882	6.791	0.129486	LOC_Os06g46030	DUF640 domain containing protein, putative, expressed	trans
Os.53395.1.S1_at	Bin46	1	6.232	6.272	5.25869	5.3736	8.381	0.0560294	LOC_Os01g08020	boron transporter protein, putative, expressed	trans
Os.53482.1.S1_at	Bin46	1	6.232	6.272	5.00751	5.1667	8.381	0.0945347	LOC_Os04g51166	expressed protein	trans
Os.5414.1.S1_at	Bin46	1	6.232	6.272	5.23776	5.67735	6.597	0.075246	LOC_Os03g23950	adapitin protein, putative, expressed	trans
Os.54411.1.A1_at	Bin46	1	6.232	6.272	5.09979	5.4882	6.597	0.0507065	LOC_Os08g29780	expressed protein	trans
Os.55287.1.S1_at	Bin46	1	6.232	6.272	7.45499	5.91896	8.381	0.105609	LOC_Os05g15180	expressed protein	trans
Os.56977.1.S1_at	Bin46	1	6.232	6.272	5.26353	5.67735	8.381	0.0417357	LOC_Os12g11550	hypothetical protein	trans
Os.57468.1.S1_x_at	Bin46	1	6.232	6.272	5.26876	5.74667	8.381	0.060122	LOC_Os03g22460	expressed protein	trans
Os.6059.1.S1_at	Bin46	1	6.232	6.272	5.32622	5.3736	8.381	0.0643118	LOC_Os12g25710	bifunctiol aminoacyl-tR synthetase, putative, expressed	trans
Os.6654.1.S1_at	Bin46	1	6.232	6.272	5.94699	6.21515	6.791	0.0677802	LOC_Os11g04300	retrotransposon protein, putative, unclassified, expressed	trans
Os.6667.1.S1_at	Bin46	1	6.232	6.272	5.4607	5.67735	8.381	0.074545	LOC_Os03g61710	GHMP kises ATP-binding protein, putative, expressed	trans
Os.6756.1.S1_at	Bin46	1	6.232	6.272	7.05391	5.40752	8.381	0.121229	LOC_Os09g10910	fiber protein Fb34, putative, expressed	trans
Os.7177.2.S1_a_at	Bin46	1	6.232	6.272	7.08674	5.4882	8.381	0.089779	LOC_Os04g57610	auxin response factor, putative, expressed	trans	OsARF12
Os.7348.2.S1_x_at	Bin46	1	6.232	6.272	6.22565	5.40752	6.531	0.0699716	LOC_Os08g38910	caffeoyl-CoA O-methyltransferase, putative, expressed	trans
Os.7802.1.S1_at	Bin46	1	6.232	6.272	6.87783	6.23179	8.381	0.063156	LOC_Os04g55800	sulfate transporter, putative, expressed	trans
Os.8521.1.S1_at	Bin46	1	6.232	6.272	5.57728	5.31907	8.381	0.109983	LOC_Os07g11110	D dependent epimerase/dehydratase family protein, putative, expressed	trans
Os.8793.1.S1_at	Bin46	1	6.232	6.272	6.51822	5.4882	8.381	0.0720241	LOC_Os06g10520	pantothete kise, putative, expressed	trans
Os.9025.1.A1_s_at	Bin46	1	6.232	6.272	5.47714	5.76147	8.381	0.0382277	LOC_Os01g68160	ZOS1-22 - C2H2 zinc finger protein, expressed	trans
Os.9075.1.S1_at	Bin46	1	6.232	6.272	5.5901	5.31907	8.381	0.0770183	LOC_Os03g60400	40S ribosomal protein S23, putative, expressed	trans
OsAffx.11631.1.S1_x_at	Bin46	1	6.232	6.272	5.52404	5.31907	8.381	0.0654655	LOC_Os01g57073	insulin-degrading enzyme, putative, expressed	trans
OsAffx.22108.1.S1_at	Bin46	1	6.232	6.272	5.55677	5.76147	8.381	0.100394	LOC_Os01g11720	transposable element protein, putative, containing Pfam profile: PF03004, Transposase_24	cis
OsAffx.2432.1.S1_at	Bin46	1	6.232	6.272	5.39099	5.76147	8.381	0.0994268	LOC_Os01g68104	ZOS1-21 - C2H2 zinc finger protein, expressed	trans	HDT702
OsAffx.25044.1.S1_at	Bin46	1	6.232	6.272	6.44576	5.76147	6.791	0.08198	LOC_Os03g10790	cytochrome b5-like Heme/Steroid binding domain containing protein, expressed	trans
OsAffx.2770.1.S1_s_at	Bin46	1	6.232	6.272	5.88583	5.31907	8.381	0.0707203	LOC_Os02g27760	40S ribosomal protein S15a, putative, expressed	trans
OsAffx.3009.1.S1_at	Bin46	1	6.232	6.272	17.2837	6.23179	6.531	0.275428	LOC_Os02g49340	nitrate-induced NOI protein, putative, expressed	trans
OsAffx.5627.1.S1_at	Bin46	1	6.232	6.272	5.73138	6.21515	8.381	0.0926142	LOC_Os07g43770	expressed protein	trans
Os.10120.1.S2_a_at	Bin47	1	6.272	6.531	5.65626	5.76147	8.381	0.0562558	LOC_Os11g02424	LTPL9 - Protease inhibitor/seed storage/LTP family protein precursor, expressed	trans
Os.10217.1.S1_a_at	Bin47	1	6.272	6.531	5.15348	5.3736	8.381	0.0594204	LOC_Os04g06770	argoute, putative, expressed	trans
Os.10450.1.S1_at	Bin47	1	6.272	6.531	7.7769	6.23179	6.597	0.107175	LOC_Os08g30060	proton pump interactor, putative, expressed	trans
Os.10776.1.S1_at	Bin47	1	6.272	6.531	6.73306	6.04017	6.791	0.0452842	LOC_Os02g40030	transporter family protein, putative, expressed	trans	bc14
Os.10821.1.S1_at	Bin47	1	6.272	6.531	5.40021	6.23179	8.381	0.0958676	LOC_Os07g09600	vesicle-associated membrane protein, putative, expressed	trans
Os.11530.1.S1_at	Bin47	1	6.272	6.531	6.97259	6.23179	8.381	0.108521	LOC_Os04g31820	hypothetical protein	trans
Os.11936.1.S1_at	Bin47	1	6.272	6.531	9.36574	5.76147	6.791	0.136202	LOC_Os07g03840	lectin-like receptor kise, putative, expressed	trans
Os.12178.1.S1_at	Bin47	1	6.272	6.531	4.99067	5.1667	6.791	0.0548011	LOC_Os02g52290	peptidyl-prolyl cis-trans isomerase, FKBP-type, putative, expressed	trans
Os.12395.1.S1_at	Bin47	1	6.272	6.531	5.52462	5.91896	8.381	0.0615507	LOC_Os05g48020	SRE domain containing protein, putative, expressed	trans	OsSYP71
Os.12400.2.S1_x_at	Bin47	1	6.272	6.531	9.02882	5.40752	6.597	0.113486	LOC_Os08g30020	membrane protein, putative, expressed	trans
Os.12400.4.S1_at	Bin47	1	6.272	6.531	10.3419	5.3736	6.597	0.127696	LOC_Os08g30020	membrane protein, putative, expressed	trans
Os.12811.2.S1_x_at	Bin47	1	6.272	6.531	5.35998	5.3736	8.381	0.0630595	LOC_Os06g46000	tubulin/FtsZ domain containing protein, putative, expressed	trans
Os.12939.1.S1_s_at	Bin47	1	6.272	6.531	6.11577	6.23179	8.381	0.0771021	LOC_Os04g10240	nicotia lesion-inducing like, putative, expressed	trans
Os.14324.1.S1_s_at	Bin47	1	6.272	6.531	7.40541	5.3736	8.381	0.0745253	LOC_Os04g32800	basic proline-rich protein, putative, expressed	trans
Os.14411.1.S1_at	Bin47	1	6.272	6.531	16.1416	6.23179	6.531	0.207533	LOC_Os06g16640	carboxyl-termil peptidase, putative, expressed	trans
Os.15092.1.S1_at	Bin47	1	6.272	6.531	5.84149	5.3736	8.381	0.0719155	LOC_Os09g31130	citrate transporter, putative, expressed	trans
Os.1575.1.S1_at	Bin47	1	6.272	6.531	5.90338	6.21515	6.597	0.0887431	LOC_Os01g51220	transport protein particle component, Bet3, domain containing protein, expressed	trans
Os.15968.1.S1_at	Bin47	1	6.272	6.531	49.4683	6.27198	6.531	0.592117	LOC_Os01g11900	hhH-GPD superfamily base excision D repair protein, expressed	cis
Os.16956.1.S1_s_at	Bin47	1	6.272	6.531	6.5107	5.67735	8.381	0.167552	LOC_Os01g35050	early-responsive to dehydration protein-related, putative, expressed	trans
Os.17322.1.S1_at	Bin47	1	6.272	6.531	6.70758	6.23179	8.381	0.0496548	LOC_Os06g16300	BRASSINOSTEROID INSENSITIVE 1-associated receptor kise 1 precursor, putative, expressed	trans
Os.17590.1.S1_a_at	Bin47	1	6.272	6.531	6.22673	5.76147	8.381	0.0837313	LOC_Os10g42630	expressed protein	trans
Os.18613.1.S1_at	Bin47	1	6.272	6.531	5.28201	6.23179	8.381	0.0711972	LOC_Os02g10650	CRAL/TRIO domain containing protein, expressed	trans
Os.23229.1.S1_at	Bin47	1	6.272	6.531	6.0504	5.76147	6.791	0.0818788	LOC_Os03g02830	cell cycle control protein, putative, expressed	trans
Os.23364.2.S1_a_at	Bin47	1	6.272	6.531	9.3802	5.76147	8.381	0.113656	LOC_Os08g29809	resistance protein LR10, putative, expressed	trans
Os.25153.1.S1_at	Bin47	1	6.272	6.531	6.52904	6.23179	8.381	0.11215	LOC_Os10g05490	cytochrome P450, putative, expressed	trans
Os.25454.1.S1_at	Bin47	1	6.272	6.531	9.3639	6.23179	8.381	0.111386	LOC_Os11g33340	peptidase, M24 family protein, putative, expressed	trans
Os.26364.1.S1_at	Bin47	1	6.272	6.531	11.7392	5.3736	6.791	0.16404	LOC_Os12g44340	ATMAP70 protein, putative, expressed	trans
Os.27207.1.S1_at	Bin47	1	6.272	6.531	9.04028	6.23179	8.381	0.150826	LOC_Os12g25200	chloride transporter, chloride channel family, putative, expressed	trans
Os.27308.1.S1_at	Bin47	1	6.272	6.531	9.76075	6.23179	6.791	0.157112	LOC_Os05g38120	homeodomain protein, putative, expressed	trans
Os.28064.1.S1_at	Bin47	1	6.272	6.531	5.43356	5.74667	8.381	0.0911515	LOC_Os09g07460	kelch repeat protein, putative, expressed	trans
Os.28076.1.S2_at	Bin47	1	6.272	6.531	6.17286	5.91896	8.381	0.089633	LOC_Os01g03070	transposon protein, putative, unclassified, expressed	trans
Os.30557.1.S1_at	Bin47	1	6.272	6.531	60.3671	6.27198	6.531	0.693116	LOC_Os01g11940	osFTL1 FT-Like1 homologous to Flowering Locus T gene; contains Pfam profile PF01161: Phosphatidylethanolamine-binding protein, expressed	cis
Os.30557.2.S1_x_at	Bin47	1	6.272	6.531	53.195	6.27198	6.531	0.653789	LOC_Os01g11940	osFTL1 FT-Like1 homologous to Flowering Locus T gene; contains Pfam profile PF01161: Phosphatidylethanolamine-binding protein, expressed	cis
Os.30916.1.S1_at	Bin47	1	6.272	6.531	5.57562	5.1667	8.381	0.0675939	LOC_Os01g45380	protein kise domain containing protein, expressed	trans
Os.3122.1.S1_at	Bin47	1	6.272	6.531	6.95289	5.3736	8.381	0.0976835	LOC_Os09g12660	glucose-1-phosphate adenylyltransferase large subunit, chloroplast precursor, putative, expressed	trans
Os.3163.1.A1_at	Bin47	1	6.272	6.531	6.02589	5.40752	8.381	0.0701155	LOC_Os03g49940	integral membrane protein, putative, expressed	trans
Os.32577.1.S1_at	Bin47	1	6.272	6.531	5.18407	5.40752	8.381	0.0964479	LOC_Os01g05870	receptor kise, putative, expressed	trans
Os.3494.1.S1_at	Bin47	1	6.272	6.531	16.6852	6.23179	6.597	0.247646	LOC_Os01g12090	ribosomal protein S6 family protein, putative	cis
Os.3850.3.S1_at	Bin47	1	6.272	6.531	78.2798	6.27198	6.531	0.804496	LOC_Os01g11650	GDSL-like lipase/acylhydrolase, putative, expressed	cis
Os.41841.1.S1_at	Bin47	1	6.272	6.531	6.80475	5.3736	8.381	0.0918989	LOC_Os01g52130	sulfate transporter, putative, expressed	trans
Os.43459.1.S1_at	Bin47	1	6.272	6.531	70.537	6.27198	6.531	0.737389	LOC_Os01g11980	SFT2, putative, expressed	cis
Os.44937.1.S1_at	Bin47	1	6.272	6.531	9.31397	5.74667	8.381	0.115807	LOC_Os03g60810	lectin-like receptor kise, putative, expressed	trans
Os.45963.1.S1_x_at	Bin47	1	6.272	6.531	81.6244	6.23179	6.531	0.815545	LOC_Os01g11670	OsSCP2 - Putative Serine Carboxypeptidase homologue, expressed	cis
Os.46045.3.S1_x_at	Bin47	1	6.272	6.531	8.17573	5.4882	6.791	0.0887819	LOC_Os01g15029	expressed protein	trans
Os.49144.1.S1_s_at	Bin47	1	6.272	6.531	16.3438	6.23179	6.791	0.251553	LOC_Os03g27990	STRUBBELIG-RECEPTOR FAMILY 7 precursor, putative, expressed	trans
Os.49694.1.S1_at	Bin47	1	6.272	6.531	5.25753	5.91896	6.791	0.0692181	LOC_Os03g62370	WD40-like Beta Propeller Repeat family protein, expressed	trans
Os.5014.1.S1_at	Bin47	1	6.272	6.531	5.34595	5.1667	6.531	0.0779787	LOC_Os03g59580	hydrolase, NUDIX family, domain containing protein, expressed	trans
Os.50353.1.S1_at	Bin47	1	6.272	6.531	30.9799	6.21515	6.597	0.448088	LOC_Os01g11952	histone-lysine N-methyltransferase ATX5, putative, expressed	cis
Os.5066.1.S1_at	Bin47	1	6.272	6.531	34.9613	6.23179	6.597	0.518552	LOC_Os01g12000	expressed protein	cis
Os.5210.1.S1_at	Bin47	1	6.272	6.531	8.98578	5.40752	6.791	0.115635	LOC_Os08g39370	citrate transporter, putative, expressed	trans
Os.53628.1.S1_x_at	Bin47	1	6.272	6.531	7.87018	5.91896	8.381	0.106808	LOC_Os03g61810	tR-specific adenosine deamise, putative, expressed	trans
Os.54124.1.S2_at	Bin47	1	6.272	6.531	6.71305	5.4882	8.381	0.0625626	LOC_Os12g06250	expressed protein	trans
Os.5413.1.S1_at	Bin47	1	6.272	6.531	8.57368	5.40752	6.597	0.127307	LOC_Os04g33860	expressed protein	trans	ACL1
Os.54865.1.S1_at	Bin47	1	6.272	6.531	5.71392	6.21515	8.381	0.0715304	LOC_Os07g30950	hydroxylase, putative, expressed	trans
Os.5585.1.S1_at	Bin47	1	6.272	6.531	5.21595	5.67735	8.381	0.0955786	LOC_Os04g54590	expressed protein	trans
Os.6737.1.S1_s_at	Bin47	1	6.272	6.531	6.53534	6.23179	8.381	0.10446	LOC_Os06g40450	targeting protein for Xklp2, putative, expressed	trans
Os.681.1.S1_at	Bin47	1	6.272	6.531	46.1965	6.27198	6.531	0.616976	LOC_Os01g11860	DJ-1 family protein, putative, expressed	cis
Os.681.1.S1_x_at	Bin47	1	6.272	6.531	53.0567	6.27198	6.531	0.644472	LOC_Os01g11860	DJ-1 family protein, putative, expressed	cis
Os.681.2.S1_x_at	Bin47	1	6.272	6.531	42.789	6.27198	6.531	0.545668	LOC_Os01g11860	DJ-1 family protein, putative, expressed	cis
Os.7177.1.S1_at	Bin47	1	6.272	6.531	8.34762	5.4882	8.381	0.108183	LOC_Os06g09390	AP2 domain containing protein, expressed	trans
Os.7234.1.S1_at	Bin47	1	6.272	6.531	9.76947	5.31907	6.597	0.109034	LOC_Os03g58840	vesicle-associated membrane protein, putative, expressed	trans
Os.7362.1.S1_at	Bin47	1	6.272	6.531	4.97461	5.40752	8.381	0.0945493	LOC_Os07g48550	no apical meristem protein, putative, expressed	trans
Os.7894.1.S1_at	Bin47	1	6.272	6.531	6.50538	5.76147	8.381	0.0597121	LOC_Os06g02144	6-phosphoglucote dehydrogese, decarboxylating, putative, expressed	trans
Os.9190.1.S1_at	Bin47	1	6.272	6.531	5.80218	5.4882	8.381	2.53e-05	LOC_Os01g39790	esterase/lipase/thioesterase, putative, expressed	trans
Os.9231.1.S1_at	Bin47	1	6.272	6.531	6.55522	5.91896	8.381	0.094354	LOC_Os04g01300	OsRhmbd10 - Putative Rhomboid homologue, expressed	trans
Os.9504.1.S1_at	Bin47	1	6.272	6.531	5.26523	6.23179	8.381	0.0697235	LOC_Os07g38730	tubulin/FtsZ domain containing protein, putative, expressed	trans
OsAffx.11943.1.S1_s_at	Bin47	1	6.272	6.531	7.83483	5.74667	8.381	0.0900345	LOC_Os02g09050	expressed protein	trans
OsAffx.25593.1.S1_at	Bin47	1	6.272	6.531	5.06841	5.74667	6.791	0.047558	LOC_Os03g47016	homeobox protein knotted-1-like 10, putative, expressed	trans
OsAffx.28173.1.S1_at	Bin47	1	6.272	6.531	5.08667	5.74667	8.381	0.0512148	LOC_Os06g48570	Ser/Thr protein phosphatase family protein, putative, expressed	trans
OsAffx.31130.1.S1_at	Bin47	1	6.272	6.531	6.36779	6.21515	8.381	0.0609721	LOC_Os11g25560	BHLH transcription factor, putative, expressed	trans
OsAffx.31572.1.S1_at	Bin47	1	6.272	6.531	6.29355	5.3736	6.531	0.0657335	LOC_Os11g04320	phosphoglycerate mutase, putative, expressed	trans
OsAffx.32083.2.S1_x_at	Bin47	1	6.272	6.531	98.3318	6.27198	6.531	0.867233	LOC_Os01g11720	transposable element protein, putative, containing Pfam profile: PF03004, Transposase_24	cis
OsAffx.4296.1.S1_at	Bin47	1	6.272	6.531	7.3908	6.23179	8.381	0.0828	LOC_Os05g10930	OsGrx_C15 - glutaredoxin subgroup III, expressed	trans
Os.10193.1.S1_at	Bin48	1	6.531	6.597	7.90698	6.23179	8.381	0.0906926	LOC_Os08g09200	aconitate hydratase protein, putative, expressed	trans
Os.11346.1.S1_at	Bin48	1	6.531	6.597	5.25819	5.4882	8.381	0.089362	LOC_Os02g19820	nodulin MtN3 family protein, putative, expressed	trans
Os.11690.1.S1_at	Bin48	1	6.531	6.597	5.7517	6.23179	8.381	0.0738355	LOC_Os01g19470	nodal modulator 1 precursor, putative, expressed	trans
Os.12067.2.S1_at	Bin48	1	6.531	6.597	6.22361	6.23179	6.791	0.0865964	LOC_Os01g64630	actin, putative, expressed	trans
Os.12728.1.S1_at	Bin48	1	6.531	6.597	5.90293	6.23179	8.381	0.095126	LOC_Os03g12290	glutamine synthetase, catalytic domain containing protein, expressed	trans	GS1
Os.15242.1.S1_at	Bin48	1	6.531	6.597	5.18255	6.21515	8.381	0.0508193	LOC_Os07g10460	5-nucleotidase surE, putative, expressed	trans
Os.15982.1.S1_s_at	Bin48	1	6.531	6.597	8.54706	5.67735	8.381	0.13657	LOC_Os02g30150	disease resistance protein, putative, expressed	trans
Os.16139.1.S1_at	Bin48	1	6.531	6.597	8.85628	6.21515	8.381	0.149441	LOC_Os02g48080	cysteine-rich receptor-like protein kise 7 precursor, putative, expressed	trans
Os.16365.1.S1_at	Bin48	1	6.531	6.597	13.1472	6.21515	6.791	0.0810158	LOC_Os09g32100	expressed protein	trans
Os.16807.1.S1_at	Bin48	1	6.531	6.597	7.91252	6.23179	8.381	0.0824207	LOC_Os08g15060	ATP binding protein, putative, expressed	trans
Os.16906.1.S1_at	Bin48	1	6.531	6.597	7.81449	5.91896	8.381	0.0838469	LOC_Os04g50110	R recognition motif containing protein, putative, expressed	trans
Os.17147.1.S1_x_at	Bin48	1	6.531	6.597	12.5722	6.23179	6.791	0.226919	LOC_Os06g12310	aquaporin protein, putative, expressed	trans	lsi6
Os.17209.1.S1_at	Bin48	1	6.531	6.597	5.33364	5.67735	8.381	0.138594	LOC_Os10g36490	HEAT repeat family protein, putative, expressed	trans
Os.17439.1.S1_at	Bin48	1	6.531	6.597	5.29079	5.4882	8.381	0.0913005	LOC_Os12g36270	expressed protein	trans
Os.17496.1.S1_at	Bin48	1	6.531	6.597	10.4682	6.21515	6.791	0.157837	LOC_Os12g16080	expressed protein	trans
Os.17674.1.S1_at	Bin48	1	6.531	6.597	5.7974	5.40752	8.381	0.0848723	LOC_Os10g31810	expressed protein	trans
Os.18853.1.S1_at	Bin48	1	6.531	6.597	5.2224	5.74667	8.381	0.0901057	LOC_Os01g59130	proline-rich family protein, putative, expressed	trans
Os.22750.1.S1_at	Bin48	1	6.531	6.597	8.6133	6.23179	8.381	0.130358	LOC_Os06g46410	auxin response factor, putative, expressed	trans
Os.23051.1.A1_at	Bin48	1	6.531	6.597	6.4386	6.23179	8.381	0.104376	LOC_Os06g42730	OsPOP14 - Putative Prolyl Oligopeptidase homologue, expressed	trans
Os.26488.1.S1_at	Bin48	1	6.531	6.597	18.6578	6.23179	6.597	0.279075	LOC_Os01g11910	basic helix-loop-helix, putative, expressed	cis
Os.27193.1.S1_at	Bin48	1	6.531	6.597	5.99619	5.76147	6.791	0.0478446	LOC_Os02g58510	GHMP kises ATP-binding protein, putative	trans
Os.27539.1.A1_at	Bin48	1	6.531	6.597	9.44294	6.23179	8.381	0.154169	LOC_Os04g42920	dehydrogese, putative, expressed	trans
Os.27822.1.A1_at	Bin48	1	6.531	6.597	13.2789	6.23179	8.381	0.189854	LOC_Os04g47520	growth regulator related protein, putative, expressed	trans
Os.27829.1.S1_at	Bin48	1	6.531	6.597	5.9989	6.21515	8.381	0.114585	LOC_Os01g55750	TCP family transcription factor, putative, expressed	trans
Os.27918.1.A1_at	Bin48	1	6.531	6.597	6.82407	6.23179	8.381	0.100763	LOC_Os03g05530	nodulin, putative, expressed	trans
Os.38669.1.A1_s_at	Bin48	1	6.531	6.597	5.70042	5.40752	8.381	0.107564	LOC_Os11g42510	tyrosine aminotransferase, putative, expressed	trans
Os.44806.1.A1_x_at	Bin48	1	6.531	6.597	5.91974	5.40752	8.381	0.0994672	LOC_Os06g03800	pollen ankyrin, putative, expressed	trans
Os.4671.1.S1_a_at	Bin48	1	6.531	6.597	5.58915	6.23179	8.381	0.19263	LOC_Os01g24710	jacalin-like lectin domain containing protein, expressed	trans
Os.4947.1.S1_at	Bin48	1	6.531	6.597	5.56866	6.23179	6.791	0.0351967	LOC_Os01g53520	reticulon domain containing protein, putative, expressed	trans
Os.49506.1.S1_at	Bin48	1	6.531	6.597	7.00605	5.67735	8.381	0.148706	LOC_Os07g09010	nodulin, putative, expressed	trans
Os.50300.1.S1_s_at	Bin48	1	6.531	6.597	9.02277	6.23179	8.381	0.131131	LOC_Os06g20040	aspartic proteise nepenthesin-2 precursor, putative, expressed	trans
Os.50750.1.S1_at	Bin48	1	6.531	6.597	7.91475	6.21515	8.381	0.13429	LOC_Os03g02190	protein kise domain containing protein, expressed	trans
Os.51753.1.A1_at	Bin48	1	6.531	6.597	5.62651	6.23179	8.381	0.0923003	LOC_Os12g35340	OsGrx_C11 - glutaredoxin subgroup III, expressed	trans
Os.52104.1.S1_at	Bin48	1	6.531	6.597	7.9542	5.76147	8.381	0.0992526	LOC_Os02g10590	peptidyl-prolyl cis-trans isomerase, FKBP-type, putative, expressed	trans
Os.52383.1.S1_at	Bin48	1	6.531	6.597	8.01023	6.23179	8.381	0.112417	LOC_Os02g39950	EF hand family protein, putative, expressed	trans
Os.52984.1.S1_at	Bin48	1	6.531	6.597	6.04556	5.91896	8.381	0.0763687	LOC_Os03g02600	riboflavin biosynthesis protein ribD, putative, expressed	trans
Os.53315.1.S1_x_at	Bin48	1	6.531	6.597	5.11577	5.76147	8.381	0.0782786	LOC_Os04g24600	cysteine proteise 1 precursor, putative, expressed	trans
Os.53679.1.S1_s_at	Bin48	1	6.531	6.597	6.28404	6.23179	8.381	0.103754	LOC_Os09g31080	induced stolen tip protein TUB8, putative, expressed	trans
Os.53694.1.S1_at	Bin48	1	6.531	6.597	7.01546	6.23179	8.381	0.123704	LOC_Os03g11874	expressed protein	trans
Os.6585.1.S1_at	Bin48	1	6.531	6.597	6.44438	6.21515	8.381	0.0329328	LOC_Os04g53210	hydroxyacid oxidase 1, putative, expressed	trans
Os.7262.1.S1_at	Bin48	1	6.531	6.597	6.20626	6.23179	8.381	0.000954181	LOC_Os04g38290	expressed protein	trans
Os.7582.1.S1_at	Bin48	1	6.531	6.597	9.53328	6.23179	6.791	0.149828	LOC_Os08g09610	expressed protein	trans
Os.8125.1.S1_x_at	Bin48	1	6.531	6.597	5.38205	6.23179	8.381	0.0758616	LOC_Os03g11590	integral membrane protein, putative, expressed	trans
Os.8298.1.S1_at	Bin48	1	6.531	6.597	6.78506	6.23179	8.381	0.11978	LOC_Os05g49200	aspartic proteise oryzasin-1 precursor, putative, expressed	trans
Os.8775.1.S1_at	Bin48	1	6.531	6.597	7.3028	5.74667	8.381	0.109711	LOC_Os07g14540	vesicle-associated membrane protein, putative, expressed	trans
Os.8851.1.S1_at	Bin48	1	6.531	6.597	6.09999	5.74667	8.381	0.0898139	LOC_Os08g35630	MTD1, putative, expressed	trans
Os.8901.1.S2_at	Bin48	1	6.531	6.597	6.18434	5.76147	8.381	0.0871193	LOC_Os02g22130	expressed protein	trans
OsAffx.12740.1.S1_s_at	Bin48	1	6.531	6.597	5.34651	5.91896	8.381	0.0386496	LOC_Os03g05520	nicotia lesion-inducing like, putative, expressed	trans
OsAffx.14314.1.S1_x_at	Bin48	1	6.531	6.597	10.5012	6.23179	6.791	0.167553	LOC_Os04g47520	growth regulator related protein, putative, expressed	trans
OsAffx.22100.1.S1_x_at	Bin48	1	6.531	6.597	82.2324	6.53143	6.597	0.809565	LOC_Os01g12100	expressed protein	cis
OsAffx.2268.1.S1_at	Bin48	1	6.531	6.597	5.74174	5.40752	8.381	0.0930293	LOC_Os01g47820	S-locus-like receptor protein kise, putative, expressed	trans
OsAffx.23600.1.S1_x_at	Bin48	1	6.531	6.597	5.97631	5.76147	8.381	0.0479723	LOC_Os01g40250	down-regulated in metastasis family protein, expressed	trans
OsAffx.23932.1.S1_at	Bin48	1	6.531	6.597	11.8812	32.7183	8.381	0.167693	LOC_Os01g66000	DH dehydrogese I subunit N, putative, expressed	trans
OsAffx.24981.1.S1_at	Bin48	1	6.531	6.597	7.38695	6.23179	8.381	0.0901261	LOC_Os03g05530	nodulin, putative, expressed	trans
OsAffx.2593.1.S1_s_at	Bin48	1	6.531	6.597	6.2235	5.91896	8.381	0.0725894	LOC_Os02g13290	phosphoethanolamine/phosphocholine phosphatase, putative, expressed	trans
OsAffx.28068.1.S1_x_at	Bin48	1	6.531	6.597	6.00001	6.23179	8.381	0.0830166	LOC_Os06g42730	OsPOP14 - Putative Prolyl Oligopeptidase homologue, expressed	trans
OsAffx.29984.1.S1_at	Bin48	1	6.531	6.597	5.44471	5.67735	8.381	0.0931699	LOC_Os09g23340	expressed protein	trans
OsAffx.5522.1.S1_s_at	Bin48	1	6.531	6.597	11.6303	5.40752	8.381	0.185568	LOC_Os07g34110	integral membrane protein DUF6 containing protein, expressed	trans
Os.10823.2.S1_at	Bin49	1	6.597	6.791	10.1475	6.23179	8.381	0.135787	LOC_Os05g40890	expressed protein	trans
Os.11151.1.S1_a_at	Bin49	1	6.597	6.791	7.34637	5.40752	8.381	0.11043	LOC_Os01g61670	ureidoglycolate hydrolase, putative, expressed	trans
Os.11215.1.S1_a_at	Bin49	1	6.597	6.791	5.61863	5.40752	8.381	0.0688524	LOC_Os06g49010	OsSPL12 - SBP-box gene family member, expressed	trans
Os.11632.1.S1_at	Bin49	1	6.597	6.791	6.28552	6.04017	8.381	0.090477	LOC_Os08g42590	mtN19, putative, expressed	trans
Os.12733.2.S1_at	Bin49	1	6.597	6.791	5.90411	5.91896	8.381	0.118469	LOC_Os01g13030	OsIAA3 - Auxin-responsive Aux/IAA gene family member, expressed	cis
Os.14365.1.S1_at	Bin49	1	6.597	6.791	8.88394	6.23179	8.381	0.120777	LOC_Os03g44420	tubulin/FtsZ domain containing protein, putative, expressed	trans
Os.14667.2.S1_at	Bin49	1	6.597	6.791	5.16503	6.21515	8.381	0.0610135	LOC_Os05g38250	membrane associated DUF588 domain containing protein, putative, expressed	trans
Os.15037.1.S2_at	Bin49	1	6.597	6.791	6.47173	6.21515	8.381	0.085564	LOC_Os08g07840	PolI-like D polymerase, putative, expressed	trans
Os.15204.2.S1_x_at	Bin49	1	6.597	6.791	6.63173	5.76147	8.381	0.100718	LOC_Os07g49110	D-alanine--D-alanine ligase family, putative, expressed	trans
Os.15490.1.S1_at	Bin49	1	6.597	6.791	6.98847	6.23179	8.381	0.0647201	LOC_Os01g16170	PQ loop repeat domain containing protein, expressed	trans
Os.16506.1.A1_at	Bin49	1	6.597	6.791	6.20737	6.23179	8.381	0.100329	LOC_Os12g01830	staphylococcal nuclease homologue, putative, expressed	trans
Os.26805.2.S1_at	Bin49	1	6.597	6.791	9.04664	6.21515	8.381	0.133711	LOC_Os03g17120	arginine biosynthesis bifunctiol protein argJ 1, putative, expressed	trans
Os.27178.1.S1_s_at	Bin49	1	6.597	6.791	6.31351	6.27198	8.381	0.103229	LOC_Os04g54474	transcription factor, putative, expressed	trans	ostgap1
Os.27838.1.S1_at	Bin49	1	6.597	6.791	68.0269	6.53143	6.791	0.710965	LOC_Os01g12130	nodulin MtN3 family protein, putative, expressed	cis
Os.4244.1.S1_at	Bin49	1	6.597	6.791	8.26378	6.23179	8.381	0.131451	LOC_Os08g38900	caffeoyl-CoA O-methyltransferase, putative, expressed	trans
Os.44471.1.S1_a_at	Bin49	1	6.597	6.791	6.19569	5.76147	8.381	0.0917037	LOC_Os07g37830	peptidyl-prolyl cis-trans isomerase CYP37, chloroplast precursor, putative, expressed	trans
Os.47596.1.S1_at	Bin49	1	6.597	6.791	5.48296	6.23179	8.381	0.0786926	LOC_Os07g48960	OsLonP3 - Putative Lon protease homologue, expressed	trans
Os.48011.1.S1_x_at	Bin49	1	6.597	6.791	4.95199	5.4882	8.381	0.0872628	LOC_Os01g11280	cytochrome P450, putative, expressed	cis
Os.51936.1.S1_at	Bin49	1	6.597	6.791	5.14792	6.23179	8.381	0.047008	LOC_Os03g11380	SRE domain containing protein, putative, expressed	trans
Os.5391.1.S1_at	Bin49	1	6.597	6.791	5.5641	5.40752	8.381	0.0567539	LOC_Os05g41440	cytochrome P450, putative, expressed	trans
Os.5398.2.S1_x_at	Bin49	1	6.597	6.791	5.76697	5.74667	8.381	0.0736481	LOC_Os02g04250	glycosyltransferase, putative, expressed	trans
Os.54369.1.S1_at	Bin49	1	6.597	6.791	5.1876	5.76147	8.381	0.10757	LOC_Os03g50470	expressed protein	trans
Os.5500.1.S1_s_at	Bin49	1	6.597	6.791	6.36451	5.67735	8.381	0.106296	LOC_Os08g23180	fasciclin-like arabinogalactan protein 8 precursor, putative, expressed	trans
Os.5825.1.S1_a_at	Bin49	1	6.597	6.791	10.1697	5.76147	8.381	0.163572	LOC_Os01g09560	mitochondrial-processing peptidase subunit alpha, mitochondrial precursor, putative, expressed	trans
Os.6766.1.S1_s_at	Bin49	1	6.597	6.791	6.65857	6.21515	8.381	0.098207	LOC_Os04g48840	expressed protein	trans
Os.7657.1.S1_at	Bin49	1	6.597	6.791	5.41563	5.76147	8.381	0.0789153	LOC_Os03g60090	methylenetetrahydrofolate reductase, putative, expressed	trans
Os.8061.1.S1_at	Bin49	1	6.597	6.791	12.302	5.4882	8.381	0.149551	LOC_Os01g53240	BURP domain containing protein, expressed	trans
Os.9841.1.S1_at	Bin49	1	6.597	6.791	5.13714	6.21515	8.381	0.0994867	LOC_Os03g10390	expressed protein	trans
OsAffx.29984.1.S1_s_at	Bin49	1	6.597	6.791	7.11616	5.91896	8.381	0.087901	LOC_Os09g23340	expressed protein	trans
OsAffx.5279.1.S1_x_at	Bin49	1	6.597	6.791	5.47835	5.4882	8.381	0.07229	LOC_Os07g10350	S1 R binding domain containing protein, expressed	trans
OsAffx.7843.1.S1_at	Bin49	1	6.597	6.791	7.95794	6.21515	8.381	0.113887	LOC_Os12g40380	expressed protein	trans
Os.10109.1.S1_at	Bin50	1	6.791	7.392	10.1896	5.74667	8.381	0.137791	LOC_Os12g40890	OsIAA30 - Auxin-responsive Aux/IAA gene family member, expressed	trans
Os.10234.1.S1_at	Bin50	1	6.791	7.392	6.46355	5.40752	8.381	0.093651	LOC_Os07g14280	WD domain, G-beta repeat domain containing protein, expressed	trans
Os.10628.1.S1_at	Bin50	1	6.791	7.392	5.26205	6.23179	8.381	0.0684106	LOC_Os02g03730	SWIB/MDM2 domain containing protein, expressed	trans
Os.11064.1.S1_a_at	Bin50	1	6.791	7.392	6.25566	6.23179	8.381	0.0973092	LOC_Os10g25010	OsCML8 - Calmodulin-related calcium sensor protein, expressed	trans
Os.11093.1.S1_at	Bin50	1	6.791	7.392	6.05062	5.4882	8.381	0.0959552	LOC_Os02g07060	tubulin/FtsZ domain containing protein, putative, expressed	trans
Os.11699.1.S1_at	Bin50	1	6.791	7.392	5.04769	6.21515	8.381	0.0720641	LOC_Os06g47320	T-complex protein, putative, expressed	trans
Os.11789.1.S1_at	Bin50	1	6.791	7.392	11.9326	6.23179	8.381	0.149502	LOC_Os03g01880	possible lysine decarboxylase domain containing protein, expressed	trans
Os.11833.1.S1_at	Bin50	1	6.791	7.392	6.52904	6.21515	8.381	0.0342369	LOC_Os07g14610	IAA-amino acid hydrolase ILR1-like 6 precursor, putative, expressed	trans
Os.11886.1.S1_at	Bin50	1	6.791	7.392	5.36985	5.40752	8.381	0.0858263	LOC_Os06g36740	pollen-specific protein SF21, putative, expressed	trans
Os.11927.1.S1_x_at	Bin50	1	6.791	7.392	6.53798	6.53143	8.381	0.0780783	LOC_Os03g18200	heat shock protein DJ, putative, expressed	trans
Os.11982.1.S1_at	Bin50	1	6.791	7.392	6.60919	6.5969	8.381	0.0878255	LOC_Os07g07470	transketolase, putative, expressed	trans
Os.12685.1.S1_at	Bin50	1	6.791	7.392	5.31993	5.3736	8.381	0.0877763	LOC_Os05g39090	CAMK_CAMK_like.29 - CAMK includes calcium/calmodulin depedent protein kises, expressed	trans
Os.12712.1.S1_at	Bin50	1	6.791	7.392	9.83886	6.23179	8.381	0.130265	LOC_Os09g33810	ankyrin repeat domain containing protein, putative, expressed	trans
Os.12742.1.A1_at	Bin50	1	6.791	7.392	5.31445	6.21515	8.381	0.0091263	LOC_Os11g36340	lymphoid organ expressed yellow head virus receptor protein, putative, expressed	trans
Os.12918.2.S1_x_at	Bin50	1	6.791	7.392	5.65869	6.23179	8.381	0.0668298	LOC_Os04g58320	zinc finger, RING-type, putative, expressed	trans
Os.13884.1.S1_at	Bin50	1	6.791	7.392	6.98813	5.3736	8.381	0.11435	LOC_Os04g33440	D-binding protein S1FA, putative, expressed	trans
Os.13995.1.S1_at	Bin50	1	6.791	7.392	6.40662	5.74667	8.381	0.0536719	LOC_Os05g34470	expressed protein	trans
Os.14405.1.S1_at	Bin50	1	6.791	7.392	4.98673	6.23179	8.381	0.0750288	LOC_Os01g04350	hsp20/alpha crystallin family protein, putative, expressed	trans
Os.15779.1.S1_at	Bin50	1	6.791	7.392	8.04583	6.27198	8.381	0.103257	LOC_Os09g39440	inosine-uridine preferring nucleoside hydrolase family protein, putative, expressed	trans
Os.15899.1.S1_at	Bin50	1	6.791	7.392	6.53461	6.23179	8.381	0.100651	LOC_Os03g52490	nucleic acid binding protein, putative, expressed	trans
Os.16820.1.S1_at	Bin50	1	6.791	7.392	5.82802	6.23179	8.381	0.0692695	LOC_Os02g57150	tubulin-specific chaperone A, putative, expressed	trans
Os.18254.1.A1_at	Bin50	1	6.791	7.392	5.49664	6.21515	8.381	0.0603261	LOC_Os04g55150	UBA/TS-N domain containing protein, expressed	trans
Os.18453.1.S1_at	Bin50	1	6.791	7.392	5.06753	6.23179	8.381	0.0712803	LOC_Os09g19560	methyltransferase, putative, expressed	trans
Os.18512.1.S1_at	Bin50	1	6.791	7.392	7.03264	6.23179	8.381	0.0965037	LOC_Os03g06980	nucleic acid binding protein, putative, expressed	trans
Os.19434.1.S1_at	Bin50	1	6.791	7.392	8.42927	6.23179	8.381	0.114548	LOC_Os01g68104	ZOS1-21 - C2H2 zinc finger protein, expressed	trans	HDT702
Os.19594.1.A1_at	Bin50	1	6.791	7.392	5.41597	5.76147	8.381	0.0695382	LOC_Os02g02520	expressed protein	trans
Os.20327.1.S1_at	Bin50	1	6.791	7.392	6.05786	5.76147	8.381	0.0865812	LOC_Os06g44080	ubiquitin family protein, putative, expressed	trans
Os.20406.1.S1_a_at	Bin50	1	6.791	7.392	5.57149	6.23179	8.381	0.0610168	LOC_Os02g49332	CSLE2 - cellulose synthase-like family E, expressed	trans
Os.20447.1.S1_at	Bin50	1	6.791	7.392	6.38745	5.76147	8.381	0.0765102	LOC_Os04g38620	P domain containing protein, putative, expressed	trans
Os.20699.1.S1_at	Bin50	1	6.791	7.392	5.61047	5.74667	8.381	0.0720921	LOC_Os03g40110	nop14-like family protein, expressed	trans
Os.21430.2.S1_x_at	Bin50	1	6.791	7.392	5.60396	5.4882	8.381	0.0654211	LOC_Os08g01420	PHD-finger domain containing protein, putative, expressed	trans	ehd3
Os.22272.1.S1_at	Bin50	1	6.791	7.392	6.5523	6.23179	8.381	0.102955	LOC_Os12g41950	auxin response factor, putative, expressed	trans
Os.2248.1.S1_at	Bin50	1	6.791	7.392	6.91791	6.23179	8.381	0.0855473	LOC_Os07g37030	cytochrome b6-f complex iron-sulfur subunit, chloroplast precursor, putative, expressed	trans
Os.2558.1.S1_a_at	Bin50	1	6.791	7.392	6.62679	5.4882	8.381	0.085612	LOC_Os10g33920	transporter-related, putative, expressed	trans
Os.27686.1.S1_at	Bin50	1	6.791	7.392	7.38533	6.23179	8.381	0.111227	LOC_Os02g42570	ferredoxin-thioredoxin reductase, variable chain, putative, expressed	trans
Os.28742.1.S1_at	Bin50	1	6.791	7.392	6.85892	5.76147	8.381	0.10345	LOC_Os07g12910	PHD finger protein, putative, expressed	trans
Os.33686.1.S1_at	Bin50	1	6.791	7.392	5.64608	5.74667	8.381	0.116294	LOC_Os01g71200	R recognition motif containing protein, putative, expressed	trans
Os.33758.1.S1_s_at	Bin50	1	6.791	7.392	4.95507	5.4882	8.381	0.0538299	LOC_Os01g09460	hexokise, putative, expressed	trans
Os.34300.3.S1_x_at	Bin50	1	6.791	7.392	5.04148	5.4882	8.381	0.0568305	LOC_Os03g56869	ribose-5-phosphate isomerase A, putative, expressed	trans
Os.3700.1.S1_at	Bin50	1	6.791	7.392	5.10898	5.74667	8.381	0.067912	LOC_Os06g02220	MTA/SAH nucleosidase, putative, expressed	trans
Os.37244.1.S1_at	Bin50	1	6.791	7.392	5.89685	6.21515	8.381	0.0961908	LOC_Os01g01369	3-beta-hydroxysteroid-Delta-isomerase, putative, expressed	trans
Os.38192.1.S1_at	Bin50	1	6.791	7.392	7.32404	6.23179	8.381	0.0803557	LOC_Os07g14160	polygalacturose, putative, expressed	trans
Os.38301.1.S1_s_at	Bin50	1	6.791	7.392	5.30517	5.74667	8.381	0.0161798	LOC_Os05g11260	expressed protein	trans
Os.3875.1.S1_at	Bin50	1	6.791	7.392	8.36649	6.23179	8.381	0.111182	LOC_Os01g11810	powdery mildew resistant protein 5, putative, expressed	cis
Os.39238.1.A1_at	Bin50	1	6.791	7.392	5.72291	5.91896	8.381	0.0716937	LOC_Os09g23340	expressed protein	trans
Os.43682.1.S1_at	Bin50	1	6.791	7.392	5.1364	5.76147	8.381	0.0864036	LOC_Os01g16910	outer mitochondrial membrane porin, putative, expressed	trans
Os.45997.1.S1_x_at	Bin50	1	6.791	7.392	9.2161	5.4882	8.381	0.130113	LOC_Os01g45640	tat pathway sigl sequence family protein, expressed	trans
Os.46716.1.S1_at	Bin50	1	6.791	7.392	6.54145	6.23179	8.381	0.0865977	LOC_Os10g08879	nucleotide-sensitive chloride conductance regulator containing protein, expressed	trans
Os.48412.1.A1_at	Bin50	1	6.791	7.392	5.68628	5.74667	8.381	0.094435	LOC_Os08g38890	expressed protein	trans
Os.49125.1.S1_s_at	Bin50	1	6.791	7.392	6.40826	6.23179	8.381	0.0800383	LOC_Os05g43374	pseudouridylate synthase, putative, expressed	trans
Os.49208.1.S1_at	Bin50	1	6.791	7.392	5.8134	6.5969	8.381	0.0465576	LOC_Os04g34270	serine/threonine-protein kise receptor precursor, putative, expressed	trans
Os.49772.1.S1_s_at	Bin50	1	6.791	7.392	6.35265	6.27198	8.381	0.0696452	LOC_Os03g62110	nicotite phosphoribosyltransferase family domain containing protein, expressed	trans
Os.51431.1.S1_at	Bin50	1	6.791	7.392	6.04618	6.23179	8.381	0.0774641	LOC_Os09g29080	expressed protein	trans
Os.52185.1.A1_at	Bin50	1	6.791	7.392	8.23159	6.27198	8.381	0.136399	LOC_Os04g35790	GLTP domain containing protein, putative, expressed	trans
Os.52598.1.S1_at	Bin50	1	6.791	7.392	7.30569	6.27198	8.381	0.130296	LOC_Os07g07340	glucan endo-1,3-beta-glucosidase precursor, putative, expressed	trans
Os.52970.1.S1_at	Bin50	1	6.791	7.392	5.83777	5.91896	8.381	0.0527346	LOC_Os03g14520	nucleotide-sensitive chloride conductance regulator containing protein, expressed	trans
Os.53445.1.S2_at	Bin50	1	6.791	7.392	6.16013	6.23179	8.381	0.0807904	LOC_Os08g14660	SET domain containing protein, expressed	trans
Os.53744.2.S1_x_at	Bin50	1	6.791	7.392	5.85098	5.40752	8.381	0.0779222	LOC_Os12g40419	protein kise domain containing protein, expressed	trans
Os.54067.1.S1_at	Bin50	1	6.791	7.392	5.49482	6.23179	8.381	0.0794114	LOC_Os02g13770	transposon protein, putative, CACTA, En/Spm sub-class, expressed	trans
Os.5742.1.S1_a_at	Bin50	1	6.791	7.392	5.66155	6.23179	8.381	0.0686379	LOC_Os02g04670	glucan endo-1,3-beta-glucosidase precursor, putative, expressed	trans
Os.5768.1.S1_at	Bin50	1	6.791	7.392	5.62126	6.21515	8.381	0.0779837	LOC_Os09g15320	ubiquitin-conjugating enzyme, putative, expressed	trans
Os.6072.1.S1_at	Bin50	1	6.791	7.392	5.23093	6.23179	8.381	0.0657727	LOC_Os04g58880	exo70 exocyst complex subunit, putative, expressed	trans
Os.7215.1.S1_at	Bin50	1	6.791	7.392	7.03711	6.5969	8.381	0.0932217	LOC_Os04g01230	phosphoglycerate mutase, putative, expressed	trans
Os.8049.1.S1_a_at	Bin50	1	6.791	7.392	5.4984	5.76147	8.381	0.0797739	LOC_Os01g70170	transaldolase, putative, expressed	trans
Os.8543.1.S1_at	Bin50	1	6.791	7.392	6.6512	6.5969	8.381	0.0901995	LOC_Os08g31140	heavy metal-associated domain containing protein, expressed	trans
Os.8619.1.S1_at	Bin50	1	6.791	7.392	6.58248	6.23179	8.381	0.0920023	LOC_Os04g36859	sigl peptidase complex subunit 2, putative, expressed	trans
Os.9106.1.S1_at	Bin50	1	6.791	7.392	8.00042	5.91896	8.381	0.0773513	LOC_Os11g35020	yippee zinc-binding protein, putative, expressed	trans
Os.9175.1.S1_at	Bin50	1	6.791	7.392	8.00338	5.4882	8.381	0.110232	LOC_Os05g47640	threonine synthase, chloroplast precursor, putative, expressed	trans
Os.9235.1.S1_at	Bin50	1	6.791	7.392	5.81892	5.91896	8.381	0.0815826	LOC_Os02g10510	Ubiquitin family domain containing protein, expressed	trans
Os.9312.1.S1_at	Bin50	1	6.791	7.392	7.01128	6.23179	8.381	0.110837	LOC_Os03g01270	expansin precursor, putative, expressed	trans
Os.9377.1.S1_at	Bin50	1	6.791	7.392	5.99262	6.23179	8.381	0.0801266	LOC_Os12g10560	clathrin adaptor complex small chain domain containing protein, expressed	trans
Os.9586.1.S1_at	Bin50	1	6.791	7.392	7.04257	6.5969	8.381	0.0740964	LOC_Os02g20860	ATP11 protein, expressed	trans
Os.9721.1.S1_at	Bin50	1	6.791	7.392	5.72984	5.4882	8.381	0.0993163	LOC_Os08g01310	phospholipase C, putative, expressed	trans
OsAffx.11057.1.S1_x_at	Bin50	1	6.791	7.392	8.67019	6.23179	8.381	0.124226	LOC_Os01g14890	expressed protein	cis
OsAffx.13763.1.S1_at	Bin50	1	6.791	7.392	8.32767	6.5969	8.381	0.094788	LOC_Os04g10924	hypothetical protein	trans
OsAffx.16581.1.S1_at	Bin50	1	6.791	7.392	7.31353	5.3736	8.381	0.0898734	LOC_Os07g36180	pentatricopeptide, putative, expressed	trans
OsAffx.17261.1.S1_at	Bin50	1	6.791	7.392	6.49223	5.74667	8.381	0.067876	LOC_Os08g31140	heavy metal-associated domain containing protein, expressed	trans
OsAffx.17970.1.S1_at	Bin50	1	6.791	7.392	6.01152	6.23179	8.381	0.110261	LOC_Os09g31080	induced stolen tip protein TUB8, putative, expressed	trans
OsAffx.25032.1.S1_s_at	Bin50	1	6.791	7.392	5.93739	5.4882	8.381	0.100929	LOC_Os03g10050	serine acetyltransferase protein, putative, expressed	trans
Os.10295.1.S1_at	Bin51	1	7.392	8.381	6.43443	6.79113	8.381	0.108166	LOC_Os12g07300	N-acetyltransferase 10, putative, expressed	trans
Os.11298.1.S1_at	Bin51	1	7.392	8.381	5.66225	6.79113	8.689	0.0578732	LOC_Os05g51140	expressed protein	trans
Os.11828.1.S2_at	Bin51	1	7.392	8.381	6.74011	6.79113	8.381	0.121002	LOC_Os09g26830	lung seven transmembrane domain containing protein, putative, expressed	trans
Os.12004.1.S1_at	Bin51	1	7.392	8.381	4.97496	6.79113	8.381	0.0629209	LOC_Os05g02990	expressed protein	trans
Os.12198.1.S1_a_at	Bin51	1	7.392	8.381	8.47847	6.79113	8.381	0.158152	LOC_Os06g20370	microtubule associated protein, putative, expressed	trans
Os.12406.1.S1_at	Bin51	1	7.392	8.381	5.01531	6.79113	8.689	0.0760029	LOC_Os01g70190	exostosin family domain containing protein, expressed	trans
Os.12663.1.S1_at	Bin51	1	7.392	8.381	7.66423	6.79113	8.689	0.0869909	LOC_Os10g29620	tyrosine protein kise domain containing protein, putative, expressed	trans
Os.12669.1.S1_at	Bin51	1	7.392	8.381	6.28357	6.79113	8.381	0.0908241	LOC_Os09g03620	wall-associated receptor kise-like 20 precursor, putative, expressed	trans
Os.12766.1.S1_at	Bin51	1	7.392	8.381	7.23433	6.79113	8.689	0.0690895	LOC_Os03g14570	expressed protein	trans
Os.12771.1.S1_at	Bin51	1	7.392	8.381	5.54229	6.79113	9.712	0.0863124	LOC_Os01g73910	peptidase, putative, expressed	trans
Os.13573.1.S1_at	Bin51	1	7.392	8.381	7.36222	6.79113	9.712	0.108961	LOC_Os08g30930	expressed protein	trans
Os.13757.1.S1_at	Bin51	1	7.392	8.381	5.44698	6.79113	8.689	0.0766326	LOC_Os06g12990	tR methyltransferase, putative, expressed	trans
Os.13891.1.S1_at	Bin51	1	7.392	8.381	6.49188	6.79113	8.381	0.0530332	LOC_Os08g15040	ADP-ribosylation factor, putative, expressed	trans
Os.15230.1.S1_at	Bin51	1	7.392	8.381	7.80797	6.79113	8.689	0.110529	LOC_Os06g06300	osFTL3 FT-Like3 homologous to Flowering Locus T gene; contains Pfam profile PF01161: Phosphatidylethanolamine-binding protein, expressed	trans	RFT1
Os.15853.1.S1_at	Bin51	1	7.392	8.381	6.66286	6.79113	8.381	0.101503	LOC_Os02g37610	expressed protein	trans
Os.16712.1.S1_at	Bin51	1	7.392	8.381	5.27227	6.79113	9.712	0.0923033	LOC_Os03g02560	cyclin-like F-box, putative, expressed	trans
Os.18061.1.S1_at	Bin51	1	7.392	8.381	5.22299	6.79113	8.381	0.0396038	LOC_Os04g30210	OsFBL15 - F-box domain and LRR containing protein, expressed	trans
Os.18349.1.A1_s_at	Bin51	1	7.392	8.381	5.2731	6.79113	9.185	0.0870981	LOC_Os11g08090	expressed protein	trans
Os.18654.1.S1_x_at	Bin51	1	7.392	8.381	6.07142	6.79113	8.689	0.105511	LOC_Os08g36630	bifunctiol monodehydroascorbate reductase and carbonic anhydrasenectarin-3 precursor, putative, expressed	trans
Os.20234.2.S1_at	Bin51	1	7.392	8.381	5.24464	6.79113	9.221	0.0952663	LOC_Os11g14570	expressed protein	trans
Os.20361.1.A1_at	Bin51	1	7.392	8.381	4.9693	6.79113	9.712	0.0540452	LOC_Os09g31300	helix-loop-helix D-binding domain containing protein, expressed	trans
Os.21286.1.S1_at	Bin51	1	7.392	8.381	6.21608	6.79113	8.797	0.098667	LOC_Os08g27824	NOL1/NOP2/sun family protein, putative, expressed	trans
Os.22461.1.S1_at	Bin51	1	7.392	8.381	5.2077	6.79113	8.381	0.0662444	LOC_Os10g41510	calcineurin B, putative, expressed	trans
Os.23056.2.S1_x_at	Bin51	1	7.392	8.381	5.31884	6.79113	8.381	0.0613147	LOC_Os01g68450	expressed protein	trans
Os.24496.1.S1_at	Bin51	1	7.392	8.381	6.45521	6.79113	8.381	0.327642	LOC_Os01g13490	expressed protein	cis
Os.25025.1.S1_at	Bin51	1	7.392	8.381	5.85289	6.79113	8.381	0.060309	LOC_Os06g04820	leucine carboxyl methyltransferase 1, putative, expressed	trans
Os.26447.1.A1_at	Bin51	1	7.392	8.381	4.99041	6.79113	8.797	0.0831116	LOC_Os01g48390	expressed protein	trans
Os.27094.1.S1_at	Bin51	1	7.392	8.381	5.37068	6.79113	8.689	0.0757701	LOC_Os09g13870	lipid phosphatase protein, putative, expressed	trans
Os.27968.1.S1_at	Bin51	1	7.392	8.381	6.45467	6.79113	8.381	0.105827	LOC_Os01g71094	basic 7S globulin 2 precursor, putative, expressed	trans
Os.27988.1.A1_at	Bin51	1	7.392	8.381	7.34223	6.79113	8.689	0.106409	LOC_Os04g43050	Dicer, putative, expressed	trans	OsDCL4
Os.28791.1.A1_at	Bin51	1	7.392	8.381	5.99823	6.79113	9.712	0.0886492	LOC_Os04g40650	metalloprotease ATP23, putative, expressed	trans
Os.32895.1.S1_at	Bin51	1	7.392	8.381	5.13569	6.79113	9.185	0.0931586	LOC_Os01g19160	protein kise domain containing protein, expressed	trans
Os.34087.2.A1_at	Bin51	1	7.392	8.381	5.34035	6.79113	9.712	0.113906	LOC_Os01g46140	expressed protein	trans
Os.34087.2.A1_x_at	Bin51	1	7.392	8.381	5.58491	6.79113	9.712	0.105873	LOC_Os01g46140	expressed protein	trans
Os.37025.1.S1_at	Bin51	1	7.392	8.381	5.34795	6.79113	8.381	0.0948106	LOC_Os03g18570	40S ribosomal protein S7, putative, expressed	trans
Os.43344.1.S1_at	Bin51	1	7.392	8.381	7.70888	6.79113	9.712	0.100293	LOC_Os01g13930	expressed protein	cis
Os.43415.1.A1_at	Bin51	1	7.392	8.381	7.14108	6.79113	8.381	0.109459	LOC_Os01g12770	cytochrome P450, putative, expressed	cis
Os.46710.1.S1_at	Bin51	1	7.392	8.381	6.42872	6.79113	8.797	0.104877	LOC_Os10g12620	protein kise domain containing protein, expressed	trans
Os.48829.1.A1_at	Bin51	1	7.392	8.381	5.5071	6.79113	9.185	0.0745857	LOC_Os03g04660	cytochrome P450 86A1, putative, expressed	trans
Os.49272.1.S1_at	Bin51	1	7.392	8.381	6.98886	6.79113	8.689	0.0395344	LOC_Os11g06370	expressed protein	trans
Os.49658.1.S1_at	Bin51	1	7.392	8.381	5.63806	6.79113	9.712	0.0696309	LOC_Os05g45810	calcineurin B, putative, expressed	trans
Os.50861.1.S1_at	Bin51	1	7.392	8.381	4.96255	6.79113	8.381	0.0875931	LOC_Os04g42700	receptor-like protein kise precursor, putative, expressed	trans
Os.51236.1.S1_s_at	Bin51	1	7.392	8.381	5.5786	6.79113	8.797	0.0744815	LOC_Os07g01114	expressed protein	trans
Os.51529.1.S1_at	Bin51	1	7.392	8.381	4.97525	6.79113	8.689	0.0571144	LOC_Os12g07550	expressed protein	trans
Os.51784.1.S1_at	Bin51	1	7.392	8.381	35.6439	6.79113	8.381	0.732141	LOC_Os02g26790	expressed protein	trans
Os.51788.2.S1_at	Bin51	1	7.392	8.381	4.98575	6.79113	9.712	0.0656647	LOC_Os05g34130	expressed protein	trans
Os.51968.1.S1_a_at	Bin51	1	7.392	8.381	5.35579	6.79113	8.381	0.0787575	LOC_Os05g15040	NB-ARC domain containing protein, expressed	trans
Os.53486.1.S1_at	Bin51	1	7.392	8.381	5.75347	6.79113	8.689	0.0768209	LOC_Os02g43560	OsWRKY34 - Superfamily of TFs having WRKY and zinc finger domains, expressed	trans
Os.53542.1.S1_at	Bin51	1	7.392	8.381	7.4457	6.79113	9.712	0.106026	LOC_Os01g70240	expressed protein	trans
Os.55775.1.S1_at	Bin51	1	7.392	8.381	5.87973	6.79113	9.712	0.0711681	LOC_Os01g68930	expressed protein	trans
Os.6259.1.S1_at	Bin51	1	7.392	8.381	5.0414	6.79113	9.185	0.0539767	LOC_Os09g37344	expressed protein	trans
Os.7348.1.S1_at	Bin51	1	7.392	8.381	5.98398	6.79113	9.185	0.0762685	LOC_Os08g38910	caffeoyl-CoA O-methyltransferase, putative, expressed	trans
Os.7639.1.S1_at	Bin51	1	7.392	8.381	5.49426	6.79113	8.381	0.0691328	LOC_Os01g68710	peptidyl-prolyl cis-trans isomerase, FKBP-type, putative, expressed	trans
Os.8427.1.S1_s_at	Bin51	1	7.392	8.381	5.65769	6.79113	8.689	0.0601508	LOC_Os01g58194	protein disulfide isomerase, putative, expressed	trans
Os.8669.1.S1_at	Bin51	1	7.392	8.381	5.16096	6.79113	9.712	0.0795244	LOC_Os01g14020	expressed protein	cis
OsAffx.14050.1.S1_at	Bin51	1	7.392	8.381	5.97674	6.79113	8.689	0.024224	LOC_Os04g30540	Leucine Rich Repeat family protein	trans
OsAffx.18741.1.S1_at	Bin51	1	7.392	8.381	5.62733	6.79113	8.797	0.0839812	LOC_Os11g08090	expressed protein	trans
OsAffx.19947.1.S1_x_at	Bin51	1	7.392	8.381	7.06998	6.79113	8.381	0.127244	LOC_Os12g33600	conserved hypothetical protein	trans
OsAffx.28085.1.S1_x_at	Bin51	1	7.392	8.381	6.84754	6.79113	8.381	0.11948	LOC_Os06g43620	haemolysin-III, putative, expressed	trans
OsAffx.28265.1.S1_at	Bin51	1	7.392	8.381	5.70074	6.79113	8.381	0.100815	LOC_Os07g04620	hypothetical protein	trans
Os.10271.1.S1_x_at	Bin52	1	8.381	8.689	21.0793	8.38092	8.689	0.305066	LOC_Os01g15860	pre-mR-processing factor 6, putative, expressed	trans
Os.11907.1.S1_at	Bin52	1	8.381	8.689	6.70733	6.79113	9.387	0.107577	LOC_Os11g41600	expressed protein	trans
Os.12737.1.S1_at	Bin52	1	8.381	8.689	5.26064	6.79113	9.387	0.0489811	LOC_Os06g43800	methyltransferase domain containing protein, putative, expressed	trans
Os.14070.1.S1_s_at	Bin52	1	8.381	8.689	5.1814	6.79113	8.797	0.0880257	LOC_Os03g05020	PIR, putative, expressed	trans
Os.14198.1.S1_at	Bin52	1	8.381	8.689	6.84059	6.79113	9.387	0.11005	LOC_Os01g61760	myosin heavy chain-related, putative, expressed	trans
Os.14980.1.A1_at	Bin52	1	8.381	8.689	5.04907	6.79113	9.387	0.0772359	LOC_Os07g26100	expressed protein	trans
Os.17655.1.S1_at	Bin52	1	8.381	8.689	5.30617	8.38092	8.797	0.0661039	LOC_Os02g49160	OsIAA8 - Auxin-responsive Aux/IAA gene family member, expressed	trans
Os.18166.1.S1_at	Bin52	1	8.381	8.689	4.99724	6.79113	9.387	0.0718107	LOC_Os03g18540	expressed protein	trans
Os.18573.1.S1_at	Bin52	1	8.381	8.689	5.84519	6.79113	9.387	0.103717	LOC_Os07g43390	4-alpha-glucanotransferase, chloroplast precursor, putative, expressed	trans
Os.21563.1.S2_at	Bin52	1	8.381	8.689	6.44009	6.79113	9.387	0.0557655	LOC_Os01g07120	AP2 domain containing protein, expressed	trans	OsDREB2A
Os.22783.1.S1_s_at	Bin52	1	8.381	8.689	5.47225	6.79113	9.387	0.090784	LOC_Os05g31750	annexin, putative, expressed	trans
Os.48232.1.S1_at	Bin52	1	8.381	8.689	6.78339	6.79113	9.387	0.102934	LOC_Os05g19110	expressed protein	trans
Os.50895.1.S1_at	Bin52	1	8.381	8.689	6.69878	6.79113	9.185	0.0658332	LOC_Os08g29669	cytochrome b5-like Heme/Steroid binding domain containing protein, expressed	trans
Os.52924.1.S1_at	Bin52	1	8.381	8.689	5.12085	6.79113	9.387	0.0252261	LOC_Os03g14510	immature colon carcinoma transcript 1 protein precursor, putative, expressed	trans
Os.5614.1.S1_x_at	Bin52	1	8.381	8.689	6.70697	6.79113	9.387	0.0364961	LOC_Os06g42030	potassium transporter, putative, expressed	trans
Os.8259.1.S1_at	Bin52	1	8.381	8.689	5.84796	6.79113	9.185	0.074652	LOC_Os05g31760	annexin, putative, expressed	trans
OsAffx.11962.1.S1_at	Bin52	1	8.381	8.689	5.04814	6.79113	9.387	0.0605605	LOC_Os02g09750	lycopene beta cyclase, chloroplast precursor, putative, expressed	trans	b-OsLCY
OsAffx.28447.1.S1_at	Bin52	1	8.381	8.689	5.46	6.79113	9.185	0.06907	LOC_Os07g14840	hypothetical protein	trans
OsAffx.9584.1.S1_at	Bin52	1	8.381	8.689	7.34288	6.79113	9.387	0.121723	LOC_Os01g60600	WRKY D-binding domain containing protein, expressed	trans
Os.27385.3.S1_at	Bin53	1	8.689	8.797	39.5641	8.38092	9.185	0.513059	LOC_Os01g15660	D dependent epimerase/dehydratase family protein, putative, expressed	cis
Os.32532.2.S1_x_at	Bin53	1	8.689	8.797	57.4098	8.68904	8.797	0.679304	LOC_Os01g16370	NBS-LRR type disease resistance protein, putative, expressed	trans
Os.37639.2.S1_x_at	Bin53	1	8.689	8.797	15.4375	8.38092	9.387	0.23104	LOC_Os01g16414	actin, putative, expressed	cis
Os.38017.1.S1_s_at	Bin53	1	8.689	8.797	6.08062	6.79113	9.387	0.0879082	LOC_Os05g31750	annexin, putative, expressed	trans
Os.49578.1.S1_x_at	Bin53	1	8.689	8.797	5.229	6.79113	9.387	0.0569858	LOC_Os11g47570	glycosyl hydrolase, putative, expressed	trans
Os.6850.1.S1_at	Bin53	1	8.689	8.797	19.6104	8.38092	9.387	0.33159	LOC_Os01g16430	cysteine proteise inhibitor precursor protein, putative, expressed	cis
Os.72.1.S1_at	Bin53	1	8.689	8.797	16.2994	8.38092	9.387	0.231989	LOC_Os01g16350	hydroxymethylglutaryl-CoA lyase, putative, expressed	cis
Os.10459.1.S1_at	Bin54	1	8.797	9.185	58.2209	8.79722	9.185	0.743322	LOC_Os01g15790	expressed protein	cis
Os.11691.1.S1_at	Bin54	1	8.797	9.185	5.72807	6.79113	9.387	0.0988224	LOC_Os05g35200	glycosyl transferase, putative, expressed	trans
Os.12212.1.S1_at	Bin54	1	8.797	9.185	5.47527	6.79113	9.387	0.0486804	LOC_Os05g01730	drought induced 19 protein, putative, expressed	trans
Os.12343.1.S1_at	Bin54	1	8.797	9.185	10.3567	8.68904	9.387	0.162334	LOC_Os01g16190	26S proteasome non-ATPase regulatory subunit 14, putative, expressed	cis
Os.27385.2.S1_x_at	Bin54	1	8.797	9.185	85.0547	8.79722	9.185	0.815176	LOC_Os01g15660	D dependent epimerase/dehydratase family protein, putative, expressed	cis
Os.27659.1.S1_x_at	Bin54	1	8.797	9.185	7.37887	6.79113	9.387	0.080979	LOC_Os01g08460	TMS membrane protein/tumour differentially expressed protein, putative, expressed	trans
Os.37639.1.S1_at	Bin54	1	8.797	9.185	26.712	8.79722	9.387	0.398249	LOC_Os01g16414	actin, putative, expressed	cis
Os.45994.1.S1_at	Bin54	1	8.797	9.185	49.4746	8.68904	9.387	0.606926	LOC_Os01g15790	expressed protein	cis
Os.45994.1.S1_x_at	Bin54	1	8.797	9.185	131.627	8.79722	9.185	0.93168	LOC_Os01g15790	expressed protein	cis
Os.45994.2.S1_at	Bin54	1	8.797	9.185	143.275	8.79722	9.185	0.93938	LOC_Os01g15790	expressed protein	cis
OsAffx.23264.1.S1_s_at	Bin54	1	8.797	9.185	13.0418	8.68904	9.387	0.212848	LOC_Os01g15850	expressed protein	cis
Os.117.2.S1_x_at	Bin55	1	9.185	9.221	8.97631	8.38092	9.387	0.180682	LOC_Os01g15630	zinc finger, C3HC4 type domain containing protein, expressed	cis
Os.21056.1.S1_at	Bin55	1	9.185	9.221	15.208	8.79722	9.387	0.205759	LOC_Os01g16330	OsRhmbd2 - Putative Rhomboid homologue, expressed	cis
Os.24775.1.A1_s_at	Bin55	1	9.185	9.221	8.75959	8.38092	9.387	0.129893	LOC_Os01g16220	Sad1 / UNC-like C-termil domain containing protein, putative, expressed	cis
Os.27791.1.S1_at	Bin55	1	9.185	9.221	26.308	8.79722	9.387	0.367002	LOC_Os01g15780	glycosyl transferase, group 1 domain containing protein, expressed	cis
Os.72.1.S1_s_at	Bin55	1	9.185	9.221	19.8491	8.79722	9.387	0.268477	LOC_Os01g16350	hydroxymethylglutaryl-CoA lyase, putative, expressed	cis
Os.72.1.S1_x_at	Bin55	1	9.185	9.221	18.449	8.68904	9.387	0.292049	LOC_Os01g16350	hydroxymethylglutaryl-CoA lyase, putative, expressed	cis
OsAffx.11074.1.S1_s_at	Bin55	1	9.185	9.221	12.7125	8.38092	9.387	0.205561	LOC_Os01g16060	expressed protein	cis
Os.10292.1.S1_at	Bin56	1	9.221	9.387	52.2394	9.18549	9.387	0.652205	LOC_Os01g16260	major facilitator superfamily antiporter, putative, expressed	cis
Os.32532.1.S1_at	Bin56	1	9.221	9.387	60.1854	9.18549	9.387	0.704296	LOC_Os01g16370	NBS-LRR type disease resistance protein, putative, expressed	cis
Os.38263.1.S1_at	Bin56	1	9.221	9.387	60.4387	9.18549	9.387	0.683067	LOC_Os01g16340	expressed protein	cis
Os.39764.1.S1_at	Bin56	1	9.221	9.387	60.017	9.18549	9.387	0.696546	LOC_Os01g16250	expressed protein	cis
Os.39764.1.S1_x_at	Bin56	1	9.221	9.387	53.4835	9.18549	9.387	0.660739	LOC_Os01g16250	expressed protein	cis
Os.455.1.S1_at	Bin56	1	9.221	9.387	25.8541	9.18549	9.387	0.359665	LOC_Os01g16240	OsCam1-3 - Calmodulin, expressed	cis
Os.46043.1.A1_s_at	Bin56	1	9.221	9.387	81.0047	9.18549	9.387	0.817508	LOC_Os01g16210	uncharacterized Cys-rich domain containing protein, putative, expressed	trans
OsAffx.23268.1.S1_at	Bin56	1	9.221	9.387	26.1577	9.18549	9.387	0.826007	LOC_Os01g16210	uncharacterized Cys-rich domain containing protein, putative, expressed	trans
Os.34741.1.S1_at	Bin57	1	9.387	9.712	6.4427	9.38667	10.963	0.0997899	LOC_Os01g19130	protein phosphatase 2C, putative, expressed	cis
Os.10839.1.S1_at	Bin59	1	9.879	10.481	5.50642	9.38667	10.721	0.0538939	LOC_Os03g16350	D binding protein, putative, expressed	trans
Os.12388.1.S1_at	Bin59	1	9.879	10.481	5.06568	9.38667	10.721	0.0744399	LOC_Os11g06720	abscisic stress-ripening, putative, expressed	trans	OsAsr1
Os.12388.1.S1_x_at	Bin59	1	9.879	10.481	5.08919	9.38667	11.559	0.0753515	LOC_Os11g06720	abscisic stress-ripening, putative, expressed	trans	OsAsr1
Os.29809.1.S1_at	Bin59	1	9.879	10.481	21.786	9.87893	10.588	0.597681	LOC_Os01g18280	SNF7 domain containing protein, putative, expressed	cis
Os.7277.1.S1_s_at	Bin59	1	9.879	10.481	6.79426	9.38667	10.721	0.085211	LOC_Os03g44670	expressed protein	trans
Os.20120.1.S1_at	Bin60	1	10.481	10.588	5.93861	9.87893	10.617	0.133986	LOC_Os01g18670	MDR-like ABC transporter, putative, expressed	cis
Os.29809.2.S1_x_at	Bin60	1	10.481	10.588	19.0072	9.87893	10.588	0.572071	LOC_Os01g18280	SNF7 domain containing protein, putative, expressed	cis
Os.3663.1.S1_at	Bin60	1	10.481	10.588	7.19542	9.7118	10.924	0.188985	LOC_Os01g18800	CAMK_KIN1/SNF1/Nim1_like.9 - CAMK includes calcium/calmodulin depedent protein kises, expressed	cis
Os.38421.1.S1_at	Bin61	1	10.588	10.617	6.73897	9.87893	10.963	0.10186	LOC_Os01g57560	serine/threonine-protein kise receptor precursor, putative, expressed	trans
Os.48857.1.S1_a_at	Bin61	1	10.588	10.617	6.85848	9.87893	10.924	0.0756958	LOC_Os01g51840	IQ calmodulin-binding motif family protein, putative, expressed	trans
Os.48024.1.A1_at	Bin63	1	10.721	10.924	18.4616	10.5882	11.559	0.265435	LOC_Os01g19170	polygalacturose, putative, expressed	cis
Os.48024.1.A1_x_at	Bin63	1	10.721	10.924	24.566	10.5882	10.963	0.367588	LOC_Os01g19170	polygalacturose, putative, expressed	cis
Os.52320.1.S1_at	Bin63	1	10.721	10.924	5.17167	9.22142	11.559	0.0825058	LOC_Os02g56950	expressed protein	trans
OsAffx.11101.1.S1_s_at	Bin63	1	10.721	10.924	6.06228	10.4806	11.559	0.221686	LOC_Os01g18840	IF, putative, expressed	cis
OsAffx.11101.2.S1_at	Bin63	1	10.721	10.924	6.49395	10.4806	11.559	0.242358	LOC_Os01g18840	IF, putative, expressed	cis
Os.12557.1.S1_at	Bin64	1	10.924	10.963	17.8457	10.721	11.559	0.249236	LOC_Os01g19410	expressed protein	cis
Os.12914.1.S1_at	Bin64	1	10.924	10.963	6.10802	9.22142	11.559	0.0945196	LOC_Os11g28270	zinc finger C-x8-C-x5-C-x3-H type family protein, expressed	trans
Os.27705.1.S1_a_at	Bin64	1	10.924	10.963	17.8977	9.7118	10.963	0.266665	LOC_Os01g18290	helix-loop-helix D-binding domain containing protein, expressed	cis
Os.27705.1.S1_at	Bin64	1	10.924	10.963	18.2467	10.5882	10.963	0.272303	LOC_Os01g18290	helix-loop-helix D-binding domain containing protein, expressed	trans
Os.33080.4.S1_x_at	Bin65	1	10.963	11.559	5.57043	10.721	12.087	0.0843731	LOC_Os01g29409	tR methyltransferase, putative, expressed	trans
Os.11866.1.S1_at	Bin66	1	11.559	12.087	5.04711	11.5592	12.772	0.0735292	LOC_Os01g62460	ZOS1-16 - C2H2 zinc finger protein, expressed	trans
Os.19755.2.S1_a_at	Bin66	1	11.559	12.087	5.95465	11.5592	12.366	0.0864039	LOC_Os01g37690	sodium/calcium exchanger protein, putative, expressed	trans
Os.45957.3.S1_x_at	Bin66	1	11.559	12.087	8.18947	11.5592	12.366	0.0420403	LOC_Os02g20200	retrotransposon protein, putative, unclassified, expressed	trans
Os.1506.1.S1_at	Bin67	1	12.087	12.189	4.98804	12.0872	14.624	0.0878586	LOC_Os01g22520	dihydrolipoyl dehydrogese 1, mitochondrial precursor, putative, expressed	cis
Os.25127.1.S1_at	Bin67	1	12.087	12.189	5.14615	11.5592	12.366	0.0340398	LOC_Os03g46910	pyruvate kise, putative, expressed	trans
Os.19014.1.S1_at	Bin68	1	12.189	12.366	10.3719	12.0872	12.366	0.165272	LOC_Os01g23680	rossmann fold nucleotide-binding protein involved in D uptake, putative, expressed	trans
Os.20538.2.S1_x_at	Bin69	1	12.366	12.659	5.93367	11.5592	14.529	0.106075	LOC_Os01g21450	expressed protein	cis
Os.27350.1.A1_at	Bin69	1	12.366	12.659	65.922	12.3659	12.659	0.675188	LOC_Os01g22430	OsFBDUF3 - F-box and DUF domain containing protein, expressed	cis
Os.28209.2.S1_at	Bin69	1	12.366	12.659	7.03889	12.3659	14.529	0.175179	LOC_Os01g22490	40S ribosomal protein S27a, putative, expressed	cis
Os.32126.1.S1_x_at	Bin69	1	12.366	12.659	5.1927	11.5592	14.529	0.0798734	LOC_Os03g54050	anther-specific proline-rich protein APG precursor, putative, expressed	trans
Os.33000.1.S1_x_at	Bin69	1	12.366	12.659	111.872	12.3659	12.659	0.90398	LOC_Os01g22480	OsFBDUF4 - F-box and DUF domain containing protein, expressed	cis
Os.45751.1.A1_x_at	Bin69	1	12.366	12.659	11.0575	12.3659	12.772	0.465609	LOC_Os01g20890	expressed protein	trans
Os.53990.1.S1_at	Bin69	1	12.366	12.659	29.663	12.189	12.685	0.415684	LOC_Os01g22550	galactosyltransferase family protein, putative, expressed	cis
Os.1574.1.S1_at	Bin70	1	12.659	12.685	10.3395	12.3659	12.772	0.161871	LOC_Os01g22500	craniofacial development protein 1, putative, expressed	cis
Os.1521.1.S1_at	Bin71	1	12.685	12.772	32.2623	12.6847	12.772	0.478725	LOC_Os01g22630	ECT protein, putative, expressed	cis
Os.17546.1.S1_a_at	Bin71	1	12.685	12.772	22.1897	12.6847	14.362	0.303629	LOC_Os08g19114	expressed protein	trans
Os.18728.2.S1_x_at	Bin71	1	12.685	12.772	8.21744	12.3659	15.294	0.143178	LOC_Os01g26940	transposon protein, putative, CACTA, En/Spm sub-class, expressed	cis
Os.33152.1.S1_x_at	Bin71	1	12.685	12.772	5.96016	12.0872	14.362	0.0558111	LOC_Os11g07450	zinc finger, C3HC4 type domain containing protein, expressed	trans
Os.38245.1.S1_at	Bin71	1	12.685	12.772	38.6563	12.6847	12.772	0.488689	LOC_Os01g22640	GDSL-like lipase/acylhydrolase, putative, expressed	cis
Os.39123.1.S1_at	Bin71	1	12.685	12.772	5.0455	11.5592	15.294	0.0805183	LOC_Os08g14070	LYR motif containing protein, putative, expressed	trans
Os.52037.1.S1_at	Bin71	1	12.685	12.772	5.86154	12.3659	12.772	0.0364925	LOC_Os01g71320	hexokise, putative, expressed	trans
OsAffx.1782.2.S1_at	Bin71	1	12.685	12.772	8.42686	12.3659	12.772	0.144557	LOC_Os01g22510	cyclase/dehydrase family protein, expressed	cis
Os.10984.1.S1_at	Bin72	1	12.772	13.278	9.72753	12.3659	13.532	0.292639	LOC_Os01g23620	miro, putative, expressed	cis
Os.4146.1.S1_at	Bin72	1	12.772	13.278	9.84932	12.3659	18.331	0.188592	LOC_Os01g25370	SUMO protease, putative, expressed	cis
Os.50805.1.S1_at	Bin72	1	12.772	13.278	6.48596	11.5592	15.294	0.130919	LOC_Os08g20130	flavonol sulfotransferase, putative, expressed	trans
Os.9696.1.S1_at	Bin72	1	12.772	13.278	6.46944	12.6591	14.624	0.0974366	LOC_Os08g39350	glycerophosphoryl diester phosphodiesterase family protein, putative, expressed	trans
Os.17037.2.S1_at	Bin73	1	13.278	13.532	30.8432	12.7716	13.532	0.372805	LOC_Os03g15600	expressed protein	trans
Os.20630.1.S1_at	Bin73	1	13.278	13.532	70.7739	13.278	13.532	0.760502	LOC_Os01g23610	dihydrolipoyl dehydrogese, putative, expressed	cis
Os.36226.1.S1_at	Bin73	1	13.278	13.532	6.21265	12.6847	14.529	0.0514861	LOC_Os07g03030	expressed protein	trans
Os.46574.1.S1_at	Bin73	1	13.278	13.532	5.44219	12.3659	18.529	0.0774505	LOC_Os10g42040	expressed protein	trans
OsAffx.2070.2.S1_at	Bin73	1	13.278	13.532	129.183	13.278	13.532	0.932881	LOC_Os01g23850	transposon protein, putative, CACTA, En/Spm sub-class, expressed	cis
OsAffx.23225.1.S1_x_at	Bin73	1	13.278	13.532	5.777	12.6847	18.331	0.0757975	LOC_Os01g13425	expressed protein	trans
OsAffx.23355.1.S1_s_at	Bin73	1	13.278	13.532	76.0496	13.278	13.532	0.7944	LOC_Os01g23630	transcription initiation factor IID, 18kD subunit family protein, expressed	cis
OsAffx.23364.1.S1_at	Bin73	1	13.278	13.532	7.56038	12.3659	14.529	0.0958781	LOC_Os01g23990	expressed protein	cis
OsAffx.23364.1.S1_x_at	Bin73	1	13.278	13.532	7.59247	12.3659	14.529	0.0963103	LOC_Os01g23990	expressed protein	cis
Os.17037.1.S2_a_at	Bin75	1	13.948	14.04	14.8185	12.7716	14.529	0.20763	LOC_Os03g15600	expressed protein	trans
Os.52506.1.S1_x_at	Bin75	1	13.948	14.04	45.4763	13.278	14.362	0.602868	LOC_Os08g21879	expressed protein	trans
Os.10306.2.S1_x_at	Bin76	1	14.04	14.117	20.689	12.7716	14.529	0.291296	LOC_Os01g24480	DUF1399 containing protein, putative, expressed	cis
Os.16549.2.S1_at	Bin76	1	14.04	14.117	11.0779	12.7716	18.331	0.170199	LOC_Os01g23590	suppressor of Mek, putative, expressed	cis
Os.17546.5.A1_x_at	Bin76	1	14.04	14.117	14.0266	12.7716	14.485	0.221264	LOC_Os08g19114	expressed protein	trans
Os.19834.1.S1_at	Bin76	1	14.04	14.117	5.55424	12.7716	14.529	0.0617073	LOC_Os01g03510	WD domain, G-beta repeat domain containing protein, expressed	trans
Os.24895.1.S1_at	Bin76	1	14.04	14.117	119.487	13.5316	14.362	0.929194	LOC_Os01g24060	importin subunit alpha, putative, expressed	cis
Os.26848.1.S1_at	Bin76	1	14.04	14.117	74.1599	13.5316	14.362	0.740084	LOC_Os01g25189	delta14-sterol reductase, putative, expressed	cis
Os.32188.1.S1_at	Bin76	1	14.04	14.117	30.8409	13.278	14.362	0.467034	LOC_Os01g24430	expressed protein	cis
Os.33510.2.S1_s_at	Bin76	1	14.04	14.117	17.5675	13.278	14.362	0.421831	LOC_Os01g25320	auxilin, putative, expressed	cis
Os.34341.1.S1_at	Bin76	1	14.04	14.117	19.5076	13.278	14.485	0.310391	LOC_Os01g24440	glycine-rich protein, putative, expressed	cis
Os.35110.1.S1_a_at	Bin76	1	14.04	14.117	91.6167	13.5316	14.362	0.836454	LOC_Os01g23870	expressed protein	trans
Os.4671.1.S1_a_at	Bin76	1	14.04	14.117	72.4618	13.278	14.362	0.617307	LOC_Os01g24710	jacalin-like lectin domain containing protein, expressed	cis
Os.46953.1.S1_at	Bin76	1	14.04	14.117	104.252	13.5316	14.362	0.881372	LOC_Os01g24764	expressed protein	cis
Os.53353.1.S1_at	Bin76	1	14.04	14.117	82.4673	13.5316	14.362	0.787478	LOC_Os01g25010	flavonol synthase/flavanone 3-hydroxylase, putative, expressed	cis
Os.5558.1.S1_at	Bin76	1	14.04	14.117	41.1888	12.7716	14.485	0.549704	LOC_Os01g24750	Ser/Thr protein phosphatase family protein, putative, expressed	cis
Os.5612.1.S1_at	Bin76	1	14.04	14.117	29.6869	13.278	14.362	0.48938	LOC_Os01g24680	3-hydroxyacyl-CoA dehydrogese, putative, expressed	cis
Os.57456.1.S1_x_at	Bin76	1	14.04	14.117	80.7586	13.5316	14.362	0.709204	LOC_Os01g24710	jacalin-like lectin domain containing protein, expressed	cis
Os.8531.1.S1_at	Bin76	1	14.04	14.117	5.64746	12.0872	14.529	0.0680567	LOC_Os04g15690	DSBA-like thioredoxin domain containing protein, expressed	trans
OsAffx.10638.1.S1_at	Bin76	1	14.04	14.117	60.2538	13.5316	14.362	0.69859	LOC_Os01g24120	hypothetical protein	cis
OsAffx.21096.2.S1_x_at	Bin76	1	14.04	14.117	8.69751	12.6591	17.608	0.167781	LOC_Os01g26210	OsWAK6 - OsWAK receptor-like protein kise, expressed	cis
OsAffx.3364.1.S1_at	Bin76	1	14.04	14.117	60.876	13.278	14.362	0.765746	LOC_Os03g29584	hypothetical protein	trans
Os.16036.1.S1_at	Bin77	1	14.117	14.252	8.03542	12.7716	15.294	0.119653	LOC_Os11g09180	expressed protein	trans
Os.17037.1.S1_a_at	Bin77	1	14.117	14.252	12.4551	13.278	14.529	0.185466	LOC_Os03g15600	expressed protein	trans
Os.33510.1.S1_x_at	Bin77	1	14.117	14.252	17.612	12.7716	14.529	0.285123	LOC_Os01g25320	auxilin, putative, expressed	cis
Os.17912.2.S1_x_at	Bin78	1	14.252	14.362	7.13029	12.0872	18.331	0.189607	LOC_Os01g23710	no apical meristem protein, putative, expressed	cis
Os.21239.1.S1_at	Bin78	1	14.252	14.362	12.6071	12.7716	14.529	0.208089	LOC_Os01g24070	GATA zinc finger domain containing protein, expressed	cis
Os.53326.1.S1_at	Bin78	1	14.252	14.362	97.9497	13.5316	14.362	0.74417	LOC_Os01g24090	TPR repeat, putative, expressed	cis
Os.25255.1.S1_at	Bin79	1	14.362	14.485	97.3342	14.3622	14.485	0.857355	LOC_Os01g25530	pentatricopeptide repeat protein PPR986-12, putative, expressed	cis
Os.34588.1.S1_at	Bin79	1	14.362	14.485	39.7398	14.3622	14.485	0.55042	LOC_Os01g25440	thiamin pyrophosphokise 1, putative, expressed	cis
Os.57403.1.S1_x_at	Bin79	1	14.362	14.485	8.25	12.3659	15.294	0.149627	LOC_Os01g34050	expressed protein	trans
Os.8466.1.S1_at	Bin79	1	14.362	14.485	8.38802	14.3622	14.529	0.106431	LOC_Os01g25610	40S ribosomal protein S4, putative, expressed	cis
OsAffx.21286.1.S1_at	Bin79	1	14.362	14.485	7.85165	12.7716	17.608	0.113165	LOC_Os01g34880	callose synthase, putative, expressed	trans
OsAffx.30206.1.S1_at	Bin79	1	14.362	14.485	13.1511	12.7716	14.624	0.191746	LOC_Os09g39340	hypothetical protein	trans
Os.11991.1.S1_at	Bin80	1	14.485	14.529	5.72023	14.2525	18.379	0.0711222	LOC_Os11g10520	dehydrogese, putative, expressed	trans
Os.18728.1.S1_at	Bin80	1	14.485	14.529	11.1964	13.5316	15.294	0.172145	LOC_Os01g26940	transposon protein, putative, CACTA, En/Spm sub-class, expressed	cis
Os.6115.1.S1_at	Bin80	1	14.485	14.529	6.00663	12.7716	19.3	0.0585213	LOC_Os01g33090	expressed protein	cis
OsAffx.21285.2.S1_at	Bin80	1	14.485	14.529	11.1662	14.3622	14.529	0.156395	LOC_Os01g34890	GLUCAN SYNTHASE-LIKE protein, putative	trans
OsAffx.23371.1.S1_x_at	Bin80	1	14.485	14.529	12.5525	12.7716	14.529	0.228396	LOC_Os01g24420	expressed protein	cis
OsAffx.23396.1.S1_s_at	Bin80	1	14.485	14.529	12.1779	14.3622	18.331	0.233838	LOC_Os01g25880	dephospho-CoA kise, putative, expressed	cis
Os.27098.2.A1_s_at	Bin81	1	14.529	14.624	35.1767	14.5288	15.294	0.538403	LOC_Os01g27230	12-oxophytodienoate reductase, putative, expressed	cis
Os.33510.1.S2_at	Bin81	1	14.529	14.624	18.414	14.5288	15.294	0.299968	LOC_Os01g25320	auxilin, putative, expressed	trans
Os.49396.1.S2_at	Bin81	1	14.529	14.624	121.694	14.5288	14.624	0.911125	LOC_Os01g25720	disease resistance protein RGA4, putative, expressed	cis
Os.49396.2.S1_x_at	Bin81	1	14.529	14.624	115.949	14.5288	14.624	0.911231	LOC_Os01g25720	disease resistance protein RGA4, putative, expressed	cis
OsAffx.23395.1.S1_s_at	Bin81	1	14.529	14.624	31.6823	14.5288	15.294	0.448775	LOC_Os01g25740	powdery mildew resistance protein PM3F, putative, expressed	cis
OsAffx.23395.2.S1_at	Bin81	1	14.529	14.624	41.4262	14.485	15.294	0.530086	LOC_Os01g25740	powdery mildew resistance protein PM3F, putative, expressed	cis
OsAffx.23406.1.S1_at	Bin81	1	14.529	14.624	35.2515	14.5288	15.294	0.495035	LOC_Os01g26300	OsWAK9 - OsWAK receptor-like cytoplasmic kise OsWAK-RLCK, expressed	cis
Os.10581.1.S1_x_at	Bin82	1	14.624	15.294	5.11875	12.6847	19.55	0.109381	LOC_Os08g02300	no apical meristem protein, putative, expressed	trans
Os.12845.1.S1_at	Bin82	1	14.624	15.294	87.2611	14.6236	15.294	0.816542	LOC_Os01g26920	expressed protein	cis	phd1
Os.15285.1.S1_a_at	Bin82	1	14.624	15.294	6.34271	13.278	17.608	0.0684731	LOC_Os01g27150	cullin, putative, expressed	cis
Os.15568.1.S1_at	Bin82	1	14.624	15.294	9.1735	14.5288	15.492	0.0852519	LOC_Os02g03940	expressed protein	trans
Os.1741.4.S1_x_at	Bin82	1	14.624	15.294	158.108	14.6236	15.294	0.965733	LOC_Os01g26130	expressed protein	cis
Os.1747.1.S1_x_at	Bin82	1	14.624	15.294	70.8052	14.6236	15.294	0.75683	LOC_Os01g26160	exportin 1, putative, expressed	cis
Os.18293.1.S1_at	Bin82	1	14.624	15.294	115.094	14.6236	15.294	0.916656	LOC_Os01g26020	expressed protein	cis
Os.2117.1.S1_s_at	Bin82	1	14.624	15.294	6.34775	13.5316	18.331	0.104904	LOC_Os01g33000	expressed protein	cis
Os.25651.1.S1_at	Bin82	1	14.624	15.294	24.0155	14.5288	17.608	0.316989	LOC_Os01g27360	glutathione S-transferase, putative, expressed	cis
Os.33851.3.A1_x_at	Bin82	1	14.624	15.294	66.3408	14.6236	15.294	0.711161	LOC_Os01g26174	OsWAK5 - OsWAK receptor-like protein kise, expressed	cis
Os.35465.1.S1_at	Bin82	1	14.624	15.294	72.1711	14.6236	15.294	0.665425	LOC_Os01g27120	expressed protein	cis
Os.36927.1.S1_at	Bin82	1	14.624	15.294	7.02692	14.5288	18.379	0.0639378	LOC_Os01g34450	expressed protein	trans
Os.51191.1.S1_x_at	Bin82	1	14.624	15.294	163.827	14.6236	15.294	0.966949	LOC_Os01g26130	expressed protein	cis
Os.6680.1.S1_at	Bin82	1	14.624	15.294	17.0466	14.485	15.294	0.239144	LOC_Os01g29180	expressed protein	trans
Os.7017.1.S1_at	Bin82	1	14.624	15.294	109.384	14.6236	15.294	0.895185	LOC_Os01g26280	OsWAK8 - OsWAK receptor-like protein kise, expressed	cis
Os.7911.1.S1_at	Bin82	1	14.624	15.294	32.7423	14.5288	15.294	0.439588	LOC_Os01g27210	glutathione S-transferase, putative, expressed	cis
OsAffx.11213.1.S1_at	Bin82	1	14.624	15.294	12.106	14.6236	15.294	0.666422	LOC_Os01g26270	OsWAK7 - OsWAK receptor-like protein kise	cis
OsAffx.21092.2.S1_at	Bin82	1	14.624	15.294	13.1237	14.5288	19.199	0.173475	LOC_Os01g26310	wall-associated kise-like 2, putative, expressed	cis
OsAffx.23411.1.S1_at	Bin82	1	14.624	15.294	12.9333	14.6236	15.492	0.350648	LOC_Os01g27020	transposon protein, putative, unclassified, expressed	cis
Os.15394.1.S1_at	Bin83	1	15.294	15.492	15.0466	14.5288	17.608	0.276647	LOC_Os01g31360	expressed protein	cis
Os.28374.1.S1_at	Bin83	1	15.294	15.492	7.09075	14.6236	18.331	0.0368632	LOC_Os04g40950	glyceraldehyde-3-phosphate dehydrogese, putative, expressed	trans
Os.32272.1.S1_x_at	Bin83	1	15.294	15.492	31.7102	15.2944	17.608	0.455135	LOC_Os01g28690	nucleoporin autopeptidase domain containing protein, expressed	cis
Os.40545.1.S1_x_at	Bin83	1	15.294	15.492	10.2213	14.5288	18.529	0.153055	LOC_Os01g26160	exportin 1, putative, expressed	cis
Os.46467.2.S1_x_at	Bin83	1	15.294	15.492	5.03294	13.5316	19.516	0.0608679	LOC_Os10g32470	expressed protein	trans
Os.7563.1.S1_at	Bin83	1	15.294	15.492	5.14431	12.7716	18.331	0.0372892	LOC_Os10g35820	expressed protein	trans
Os.10973.1.S1_at	Bin84	1	15.492	17.608	26.9047	15.2944	18.331	0.399598	LOC_Os01g27520	tR synthetases class II domain containing protein, expressed	cis
Os.13071.1.S1_at	Bin84	1	15.492	17.608	29.2433	15.4917	17.608	0.369688	LOC_Os01g27880	sucrose-phosphatase, putative, expressed	cis
Os.14774.2.S1_at	Bin84	1	15.492	17.608	8.20902	15.2944	19.516	0.0355931	LOC_Os03g19870	ATP binding protein, putative, expressed	trans
Os.15223.1.S1_a_at	Bin84	1	15.492	17.608	5.27702	12.3659	18.529	0.0944008	LOC_Os08g01130	flap endonuclease, putative, expressed	trans
Os.16993.1.S1_at	Bin84	1	15.492	17.608	23.8836	15.2944	18.331	0.319311	LOC_Os01g29469	dual specificity protein phosphatase, putative, expressed	cis
Os.17269.1.S1_at	Bin84	1	15.492	17.608	7.06357	12.7716	18.331	0.10657	LOC_Os01g23740	OsPDIL2-2 protein disulfide isomerase PDIL2-2, expressed	cis
Os.21006.1.S1_at	Bin84	1	15.492	17.608	6.6624	14.3622	19.3	0.132506	LOC_Os01g27990	NPL4, putative, expressed	cis
Os.21263.1.S1_at	Bin84	1	15.492	17.608	6.85951	14.5288	20.463	0.0933298	LOC_Os04g53700	zinc finger protein, putative, expressed	trans
Os.24409.2.S1_x_at	Bin84	1	15.492	17.608	18.5971	14.5288	17.608	0.24214	LOC_Os01g28150	OsFBX6 - F-box domain containing protein, expressed	cis
Os.25470.1.S1_at	Bin84	1	15.492	17.608	56.6005	15.4917	17.608	0.685463	LOC_Os01g28300	OsFBX7 - F-box domain containing protein, expressed	cis
Os.32272.1.S1_s_at	Bin84	1	15.492	17.608	28.627	15.2944	17.608	0.398506	LOC_Os01g28690	nucleoporin autopeptidase domain containing protein, expressed	cis
Os.33080.1.S1_at	Bin84	1	15.492	17.608	6.60173	14.5288	18.529	0.134477	LOC_Os01g29409	tR methyltransferase, putative, expressed	cis
Os.49801.1.S1_s_at	Bin84	1	15.492	17.608	124.616	15.4917	17.608	0.90356	LOC_Os01g29390	expressed protein	cis
Os.54280.1.S1_at	Bin84	1	15.492	17.608	87.3426	15.4917	17.608	0.823032	LOC_Os01g29390	expressed protein	cis
Os.7136.2.S1_x_at	Bin84	1	15.492	17.608	8.12574	14.5288	18.331	0.199835	LOC_Os01g27750	bifunctiol 3-dehydroquite dehydratase/shikimate dehydrogese,chloroplast precursor, putative, expressed	cis
Os.7519.1.A1_x_at	Bin84	1	15.492	17.608	10.7663	13.5316	18.408	0.0690761	LOC_Os01g31810	R recognition motif containing protein, putative, expressed	cis
Os.10122.1.S1_at	Bin85	1	17.608	18.331	12.7006	14.5288	18.529	0.175197	LOC_Os01g32330	heavy metal-associated domain containing protein, expressed	cis
Os.14751.1.S1_at	Bin85	1	17.608	18.331	32.4769	17.6079	18.331	0.487595	LOC_Os01g32870	heat shock protein DJ, putative, expressed	cis
Os.16760.1.S1_at	Bin85	1	17.608	18.331	9.99923	17.6079	18.331	0.0617871	LOC_Os07g47270	protein kise APK1B, chloroplast precursor, putative, expressed	trans
Os.22605.1.S1_at	Bin85	1	17.608	18.331	10.4394	15.2944	18.379	0.189314	LOC_Os01g32800	proteasome subunit, putative, expressed	cis
Os.23667.1.A1_at	Bin85	1	17.608	18.331	11.6341	14.5288	18.408	0.240664	LOC_Os01g25880	dephospho-CoA kise, putative, expressed	cis
Os.23924.1.S1_at	Bin85	1	17.608	18.331	5.21681	14.5288	20.478	0.0720367	LOC_Os12g38480	expressed protein	trans
Os.26460.1.S1_a_at	Bin85	1	17.608	18.331	30.6733	15.4917	18.379	0.433403	LOC_Os01g32830	expressed protein	cis
Os.26460.2.S1_x_at	Bin85	1	17.608	18.331	14.8813	15.2944	19.3	0.248682	LOC_Os01g32830	expressed protein	cis
Os.33080.2.S1_x_at	Bin85	1	17.608	18.331	13.8389	15.2944	18.408	0.23235	LOC_Os01g29409	tR methyltransferase, putative, expressed	cis
Os.38444.2.S1_x_at	Bin85	1	17.608	18.331	52.1129	17.6079	18.331	0.452827	LOC_Os05g20954	retrotransposon protein, putative, unclassified, expressed	trans
Os.54587.1.S1_at	Bin85	1	17.608	18.331	9.45367	14.6236	19.3	0.119896	LOC_Os01g31940	purine permease, putative, expressed	cis
Os.9209.1.S1_at	Bin85	1	17.608	18.331	148.57	17.6079	18.331	0.956603	LOC_Os01g33204	retrotransposon protein, putative, unclassified, expressed	cis
Os.9209.1.S1_s_at	Bin85	1	17.608	18.331	168.118	17.6079	18.331	0.970515	LOC_Os01g33204	retrotransposon protein, putative, unclassified, expressed	cis
OsAffx.14563.1.S1_at	Bin85	1	17.608	18.331	16.5258	15.2944	18.379	0.299592	LOC_Os05g05980	D directed R polymerase, 7 kDa subunit domain containing protein	trans
OsAffx.27141.1.S1_at	Bin85	1	17.608	18.331	5.78482	15.2944	19.516	0.0570208	LOC_Os05g33590	cytochrome P450, putative, expressed	trans
Os.17777.2.S1_at	Bin86	1	18.331	18.379	9.38024	15.2944	20.435	0.155573	LOC_Os01g33784	lipase family protein, putative, expressed	cis
Os.17777.2.S1_x_at	Bin86	1	18.331	18.379	5.93689	15.2944	20.478	0.105738	LOC_Os01g33784	lipase family protein, putative, expressed	cis
Os.27943.1.S1_s_at	Bin86	1	18.331	18.379	5.18469	15.2944	20.478	0.000131493	LOC_Os01g50030	CPuORF25 - conserved peptide uORF-containing transcript, expressed	trans
Os.32330.2.S1_x_at	Bin86	1	18.331	18.379	6.55973	14.6236	19.516	0.119708	LOC_Os01g27040	chromatin-remodeling complex ATPase chain, putative, expressed	cis
OsAffx.11289.1.S1_x_at	Bin86	1	18.331	18.379	21.7277	15.4917	18.529	0.33214	LOC_Os01g32870	heat shock protein DJ, putative, expressed	cis
Os.11636.1.S1_at	Bin87	1	18.379	18.408	7.25141	14.5288	18.778	0.111973	LOC_Os01g32750	TATA binding protein-associated factor, putative, expressed	cis
Os.15077.1.S1_a_at	Bin88	1	18.408	18.529	7.76375	15.4917	19.516	0.0922175	LOC_Os01g32080	thiamine pyrophosphate enzyme, C-termil TPP binding domain containing protein, expressed	cis
Os.27578.1.S1_at	Bin88	1	18.408	18.529	38.4186	18.379	18.778	0.534172	LOC_Os01g33420	glycosyl hydrolase family protein 27, putative, expressed	cis
Os.32933.1.S1_at	Bin88	1	18.408	18.529	57.3104	18.379	18.529	0.65398	LOC_Os01g33684	disease resistance RPP13-like protein 1, putative, expressed	trans
Os.32933.2.S1_x_at	Bin88	1	18.408	18.529	42.7393	18.379	18.778	0.554155	LOC_Os01g33684	disease resistance RPP13-like protein 1, putative, expressed	cis
Os.37127.1.A1_at	Bin88	1	18.408	18.529	16.6085	18.379	19.3	0.268431	LOC_Os01g34870	expressed protein	cis
Os.43143.1.S1_at	Bin88	1	18.408	18.529	6.78714	15.2944	20.344	0.0884699	LOC_Os01g31110	CRS2-associated factor 1, chloroplast precursor, putative, expressed	cis
Os.8289.1.A1_at	Bin88	1	18.408	18.529	43.0181	18.3312	18.529	0.556687	LOC_Os01g33514	expressed protein	cis
Os.10093.4.S1_s_at	Bin89	1	18.529	18.778	94.1566	18.5285	18.778	0.83086	LOC_Os01g35789	expressed protein	trans
Os.15338.1.S1_a_at	Bin89	1	18.529	18.778	14.4847	18.379	18.778	0.182825	LOC_Os01g34060	MYB family transcription factor, putative, expressed	cis
Os.17209.1.S1_at	Bin89	1	18.529	18.778	8.27254	14.5288	20.435	0.122645	LOC_Os10g36490	HEAT repeat family protein, putative, expressed	trans
Os.23924.2.S1_at	Bin89	1	18.529	18.778	6.83751	14.6236	20.435	0.098745	LOC_Os12g38480	expressed protein	trans
Os.38358.1.S1_at	Bin89	1	18.529	18.778	7.6404	15.2944	20.463	0.126847	LOC_Os07g07580	ROOT HAIRLESS 1, putative, expressed	trans
Os.54367.1.S1_at	Bin89	1	18.529	18.778	5.83756	14.3622	20.557	0.104591	LOC_Os02g06880	EMB2758, putative, expressed	trans
Os.17820.1.A1_at	Bin90	1	18.778	19.199	11.7519	18.379	20.463	0.221984	LOC_Os01g34190	G-patch domain containing protein, expressed	cis
Os.18009.1.S1_a_at	Bin90	1	18.778	19.199	23.1709	18.7778	19.3	0.351291	LOC_Os07g46440	ribosomal protein, putative, expressed	trans
Os.18022.2.S1_x_at	Bin90	1	18.778	19.199	16.0445	18.3312	19.3	0.117137	LOC_Os08g06050	OsTOP6A2 - Topoisomerase 6 subunit A homolog 2, expressed	trans
Os.27943.1.S1_a_at	Bin90	1	18.778	19.199	5.16013	14.5288	20.478	9.42e-05	LOC_Os01g50030	CPuORF25 - conserved peptide uORF-containing transcript, expressed	trans
Os.28207.1.S1_at	Bin90	1	18.778	19.199	41.071	18.7778	19.199	0.548758	LOC_Os01g34200	AATF, putative, expressed	cis
Os.32787.2.S1_x_at	Bin90	1	18.778	19.199	31.9832	18.7778	19.3	0.402349	LOC_Os01g34670	transposon protein, putative, unclassified, expressed	cis
Os.34335.1.S1_at	Bin90	1	18.778	19.199	105.648	18.7778	19.3	0.888203	LOC_Os01g34660	Rse P Rpr2/Rpp21 subunit domain containing protein, expressed	cis
Os.34335.1.S1_x_at	Bin90	1	18.778	19.199	106.015	18.7778	19.199	0.891639	LOC_Os01g34660	Rse P Rpr2/Rpp21 subunit domain containing protein, expressed	cis
Os.3738.1.S1_s_at	Bin90	1	18.778	19.199	45.8334	18.7778	19.3	0.444142	LOC_Os11g08330	POLD1 - Putative D polymerase delta catalytic subunit, expressed	trans
Os.37652.1.S1_a_at	Bin90	1	18.778	19.199	77.4016	18.7778	19.199	0.771696	LOC_Os01g34620	OsGrx_S15.1 - glutaredoxin subgroup II, expressed	cis
Os.37652.2.S1_at	Bin90	1	18.778	19.199	44.1123	18.7778	19.3	0.539272	LOC_Os01g34620	OsGrx_S15.1 - glutaredoxin subgroup II, expressed	cis
Os.49794.1.S1_at	Bin90	1	18.778	19.199	10.5542	15.4917	20.344	0.222804	LOC_Os07g06970	HEN1, putative, expressed	trans	waf1
Os.53748.2.S1_x_at	Bin90	1	18.778	19.199	6.44894	14.6236	20.435	0.0691973	LOC_Os02g37950	transposon protein, putative, unclassified, expressed	trans
Os.7133.1.S1_at	Bin90	1	18.778	19.199	41.7406	18.7778	19.199	0.520441	LOC_Os01g34700	dienelactone hydrolase family protein, expressed	cis
Os.8252.1.S1_at	Bin90	1	18.778	19.199	14.1232	18.5285	20.435	0.193623	LOC_Os01g55190	expressed protein	trans
OsAffx.31580.1.S1_x_at	Bin90	1	18.778	19.199	5.00606	18.379	20.435	0.0828016	LOC_Os12g04590	zinc finger, C3HC4 type domain containing protein, expressed	trans
Os.24515.1.S1_at	Bin91	1	19.199	19.3	8.88877	18.7778	20.478	0.15372	LOC_Os01g36580	auxin-induced protein 5NG4, putative, expressed	cis
Os.27426.1.S1_at	Bin91	1	19.199	19.3	5.50924	15.2944	20.435	0.0469453	LOC_Os05g44080	transmembrane protein, putative, expressed	trans
Os.40947.1.A1_at	Bin91	1	19.199	19.3	13.2875	18.7778	20.435	0.180037	LOC_Os01g36660	carboxyl-termil peptidase, putative, expressed	cis
Os.53645.1.S1_at	Bin91	1	19.199	19.3	40.2439	18.7778	19.3	0.534553	LOC_Os09g17680	D kise, putative, expressed	trans
Os.9264.1.S1_at	Bin91	1	19.199	19.3	12.6905	18.4083	20.557	0.176336	LOC_Os02g45090	expressed protein	trans
OsAffx.11883.1.S1_at	Bin91	1	19.199	19.3	4.9922	14.5288	20.435	0.0727157	LOC_Os02g03940	expressed protein	trans
Os.16956.1.S1_s_at	Bin92	1	19.3	19.516	15.0653	18.7778	19.516	0.200743	LOC_Os01g35050	early-responsive to dehydration protein-related, putative, expressed	cis
Os.18022.1.S1_at	Bin92	1	19.3	19.516	15.1483	18.3312	20.923	0.0825462	LOC_Os08g06050	OsTOP6A2 - Topoisomerase 6 subunit A homolog 2, expressed	trans
Os.34386.1.S1_at	Bin92	1	19.3	19.516	13.7196	18.7778	20.435	0.220575	LOC_Os01g36229	expressed protein	cis
Os.35785.1.S1_at	Bin92	1	19.3	19.516	42.1378	19.3	20.344	0.538292	LOC_Os01g35160	TKL_IRAK_DUF26-lh.4 - DUF26 kises have homology to DUF26 containing loci, expressed	cis
Os.35785.1.S1_x_at	Bin92	1	19.3	19.516	32.1398	19.3	20.344	0.437375	LOC_Os01g35160	TKL_IRAK_DUF26-lh.4 - DUF26 kises have homology to DUF26 containing loci, expressed	cis
Os.41019.1.S1_at	Bin92	1	19.3	19.516	57.9167	19.3	19.516	0.685194	LOC_Os01g35184	CAMK_KIN1/SNF1/Nim1_like.10 - CAMK includes calcium/calmodulin depedent protein kises, expressed	cis
Os.41024.1.S1_x_at	Bin92	1	19.3	19.516	15.0733	18.4083	19.516	0.20961	LOC_Os01g35050	early-responsive to dehydration protein-related, putative, expressed	cis
Os.47962.1.S1_at	Bin92	1	19.3	19.516	20.3088	18.3312	20.478	0.313275	LOC_Os01g35160	TKL_IRAK_DUF26-lh.4 - DUF26 kises have homology to DUF26 containing loci, expressed	cis
Os.47962.1.S1_x_at	Bin92	1	19.3	19.516	34.1712	19.3	20.344	0.473289	LOC_Os01g35160	TKL_IRAK_DUF26-lh.4 - DUF26 kises have homology to DUF26 containing loci, expressed	cis
Os.7812.1.S1_at	Bin92	1	19.3	19.516	37.3403	19.3	20.435	0.506924	LOC_Os01g35040	ZOS1-09 - C2H2 zinc finger protein, expressed	cis
Os.7812.2.S1_x_at	Bin92	1	19.3	19.516	24.2788	19.3	20.344	0.360939	LOC_Os01g35040	ZOS1-09 - C2H2 zinc finger protein, expressed	cis
Os.26691.1.A1_at	Bin93	1	19.516	19.55	7.51749	15.4917	20.478	0.120241	LOC_Os01g36090	D-damage-repair/toleration protein DRT102, putative, expressed	cis
Os.32292.1.S1_at	Bin93	1	19.516	19.55	96.2855	19.5158	20.344	0.851251	LOC_Os01g36240	peroxidase precursor, putative, expressed	cis
Os.45959.1.S1_at	Bin93	1	19.516	19.55	117.838	19.5158	20.344	0.908934	LOC_Os01g36640	disease resistance protein RPM1, putative, expressed	cis
Os.9577.1.S1_at	Bin93	1	19.516	19.55	157.175	19.5158	20.344	0.960169	LOC_Os01g35830	expressed protein	cis
OsAffx.27342.1.S1_at	Bin93	1	19.516	19.55	14.9287	18.7778	20.435	0.138924	LOC_Os05g46640	hypothetical protein	trans
Os.34386.1.S2_at	Bin94	1	19.55	19.97	11.729	15.2944	20.463	0.207452	LOC_Os01g36229	expressed protein	cis
Os.37071.2.S1_a_at	Bin94	1	19.55	19.97	8.78925	15.2944	20.435	0.17174	LOC_Os01g35580	expressed protein	cis
Os.10093.1.A1_at	Bin95	1	19.97	20.344	169.524	19.5158	20.344	0.958299	LOC_Os01g35789	expressed protein	cis
Os.10093.4.S1_x_at	Bin95	1	19.97	20.344	224.901	19.5158	20.344	0.963733	LOC_Os01g35789	expressed protein	cis
OsAffx.21247.2.S1_s_at	Bin95	1	19.97	20.344	37.6553	19.5158	20.435	0.461628	LOC_Os01g36590	nodulin, putative	cis
Os.10848.1.A1_x_at	Bin96	1	20.344	20.435	24.1204	20.3437	20.478	0.386343	LOC_Os07g07580	ROOT HAIRLESS 1, putative, expressed	trans
Os.27582.1.A1_a_at	Bin96	1	20.344	20.435	33.251	20.3437	20.463	0.452061	LOC_Os01g36670	expressed protein	cis
Os.27582.1.A1_at	Bin96	1	20.344	20.435	68.2337	20.3437	20.435	0.737194	LOC_Os01g36670	expressed protein	cis
Os.38358.1.S1_x_at	Bin96	1	20.344	20.435	23.8796	19.5158	20.435	0.357724	LOC_Os07g07580	ROOT HAIRLESS 1, putative, expressed	trans
Os.53183.1.S1_at	Bin96	1	20.344	20.435	7.45107	18.379	20.478	0.0757295	LOC_Os06g40500	expressed protein	trans
OsAffx.9010.1.S1_at	Bin96	1	20.344	20.435	65.8422	19.5158	20.435	0.743371	LOC_Os01g36610	conserved hypothetical protein	cis
Os.10098.1.S1_at	Bin97	1	20.435	20.463	17.9339	20.3437	20.557	0.294801	LOC_Os03g19300	peptide chain release factor protein, putative, expressed	trans
Os.18113.1.S1_x_at	Bin97	1	20.435	20.463	5.37358	18.5285	21.185	0.0767823	LOC_Os04g40430	surfeit locus protein, putative, expressed	trans
Os.7519.1.A1_at	Bin97	1	20.435	20.463	13.8317	20.3437	20.478	0.213378	LOC_Os01g31810	R recognition motif containing protein, putative, expressed	trans
Os.9407.1.S1_at	Bin97	1	20.435	20.463	5.63756	18.7778	21.185	0.118721	LOC_Os04g49610	expressed protein	trans
Os.14280.1.S1_at	Bin98	1	20.463	20.478	17.3904	20.4351	20.941	0.271803	LOC_Os01g36890	DEAD-box ATP-dependent R helicase, putative, expressed	cis
Os.14280.1.S1_x_at	Bin98	1	20.463	20.478	10.5598	20.3437	20.941	0.178284	LOC_Os01g36890	DEAD-box ATP-dependent R helicase, putative, expressed	cis
Os.26824.1.S1_at	Bin98	1	20.463	20.478	10.8031	19.5158	20.941	0.155003	LOC_Os01g32170	pentatricopeptide, putative, expressed	trans
Os.27900.1.A1_x_at	Bin98	1	20.463	20.478	9.34724	18.7778	20.923	0.0277306	LOC_Os01g37280	expressed protein	cis
Os.32193.1.S1_at	Bin99	1	20.478	20.557	20.5521	20.4784	20.557	0.290109	LOC_Os01g37120	WD domain, G-beta repeat domain containing protein, expressed	cis
Os.40925.1.S1_at	Bin99	1	20.478	20.557	8.93	19.3	20.923	0.315738	LOC_Os01g36940	OsFBX13 - F-box domain containing protein, expressed	cis
Os.49150.1.S1_at	Bin99	1	20.478	20.557	5.42315	18.7778	20.923	0.0669056	LOC_Os08g07760	BRASSINOSTEROID INSENSITIVE 1-associated receptor kise 1 precursor, putative, expressed	trans	OsBAK1
Os.49326.1.S1_x_at	Bin99	1	20.478	20.557	5.25207	19.3	21.185	0.0937315	LOC_Os05g18774	protein phosphatase 1 regulatory subunit 11, putative, expressed	trans
Os.51582.1.S1_at	Bin99	1	20.478	20.557	8.23252	18.7778	21.185	0.112511	LOC_Os09g19750	expressed protein	trans
Os.55102.1.S1_at	Bin99	1	20.478	20.557	9.48016	20.4351	20.941	0.164038	LOC_Os06g17830	oxidoreductase, 2OG-Fe oxygese family protein, putative, expressed	trans
OsAffx.19388.1.S1_s_at	Bin99	1	20.478	20.557	15.4821	20.4632	21.185	0.195523	LOC_Os11g45295	retrotransposon protein, putative, unclassified	trans
OsAffx.29926.1.S1_s_at	Bin99	1	20.478	20.557	5.58365	20.3437	22.536	0.0682152	LOC_Os09g19750	expressed protein	trans
Os.14280.3.S1_at	Bin100	1	20.557	20.923	12.7648	20.4784	21.185	0.207286	LOC_Os01g36890	DEAD-box ATP-dependent R helicase, putative, expressed	cis
Os.14362.1.S1_at	Bin100	1	20.557	20.923	195.738	20.5566	20.923	0.95996	LOC_Os01g37280	expressed protein	cis
Os.15194.1.S1_at	Bin100	1	20.557	20.923	82.0024	20.5566	20.923	0.815522	LOC_Os01g37130	protein phosphatase 2C, putative, expressed	cis
Os.15394.2.S1_x_at	Bin100	1	20.557	20.923	5.10468	18.7778	21.185	0.0824077	LOC_Os01g31360	expressed protein	trans
Os.22857.1.A1_at	Bin100	1	20.557	20.923	178.688	20.5566	20.923	0.947916	LOC_Os01g36820	expressed protein	cis
Os.32877.1.S1_at	Bin100	1	20.557	20.923	136.881	20.5566	20.923	0.940019	LOC_Os01g37260	OsFBX14 - F-box domain containing protein, expressed	cis
Os.32877.1.S1_x_at	Bin100	1	20.557	20.923	148.774	20.5566	20.923	0.950654	LOC_Os01g37260	OsFBX14 - F-box domain containing protein, expressed	cis
Os.40907.2.S1_at	Bin100	1	20.557	20.923	156.678	20.5566	20.923	0.959387	LOC_Os01g37210	expressed protein	cis
Os.4378.2.S1_a_at	Bin100	1	20.557	20.923	44.3524	20.5566	20.923	0.582064	LOC_Os01g36950	N-rich protein, putative, expressed	cis
Os.4378.4.S1_x_at	Bin100	1	20.557	20.923	50.5366	20.4784	20.923	0.588936	LOC_Os01g36950	N-rich protein, putative, expressed	cis
Os.49806.1.S1_at	Bin100	1	20.557	20.923	7.79306	20.5566	20.941	0.100093	LOC_Os08g44010	WD domain, G-beta repeat domain containing protein, expressed	trans
Os.49806.2.S1_x_at	Bin100	1	20.557	20.923	6.47585	18.3312	22.536	0.151083	LOC_Os08g44010	WD domain, G-beta repeat domain containing protein, expressed	trans
Os.52398.1.S1_at	Bin100	1	20.557	20.923	5.39065	20.4784	22.536	0.0356618	LOC_Os05g02970	expressed protein	trans
Os.54221.1.A1_at	Bin100	1	20.557	20.923	15.1333	20.5566	22.536	0.218226	LOC_Os01g37842	expressed protein	cis
OsAffx.2171.1.S1_at	Bin100	1	20.557	20.923	10.8349	20.4351	21.185	0.174818	LOC_Os01g36950	N-rich protein, putative, expressed	cis
OsAffx.23390.1.S1_x_at	Bin101	1	20.923	20.941	6.68227	20.4632	22.536	0.0764213	LOC_Os01g25370	SUMO protease, putative, expressed	trans
Os.16043.1.S1_at	Bin102	1	20.941	21.185	8.57979	20.4632	22.536	0.0998671	LOC_Os11g45290	retrotransposon protein, putative, unclassified, expressed	trans
Os.17941.1.S1_s_at	Bin102	1	20.941	21.185	5.75792	20.4632	22.536	0.0868912	LOC_Os03g03590	transporter, monovalent cation:proton antiporter-2 family, putative, expressed	trans
Os.23997.1.S1_at	Bin102	1	20.941	21.185	8.66793	20.5566	22.536	0.19397	LOC_Os01g37480	expressed protein	cis
Os.45923.1.S1_at	Bin102	1	20.941	21.185	11.4966	20.4784	22.536	0.214123	LOC_Os01g37590	peptide transporter PTR2, putative, expressed	cis
Os.49369.1.S1_at	Bin102	1	20.941	21.185	5.50697	18.7778	22.536	0.0785832	LOC_Os06g42800	STRUBBELIG-RECEPTOR FAMILY 8 precursor, putative, expressed	trans
Os.52498.1.S1_at	Bin102	1	20.941	21.185	73.0212	20.9413	21.185	0.696932	LOC_Os01g37470	asp/Glu racemase, putative, expressed	cis
OsAffx.11367.1.S1_x_at	Bin102	1	20.941	21.185	5.4846	20.5566	22.536	0.0952077	LOC_Os01g37842	expressed protein	cis
Os.17941.2.S1_x_at	Bin103	1	21.185	22.023	5.47546	20.4632	22.023	0.0776316	LOC_Os03g03590	transporter, monovalent cation:proton antiporter-2 family, putative, expressed	trans
Os.9506.2.S1_at	Bin103	1	21.185	22.023	6.86931	20.4784	22.023	0.109477	LOC_Os02g38029	expressed protein	trans
Os.24901.1.A1_at	Bin104	1	22.023	22.536	9.74656	22.0225	22.723	0.155769	LOC_Os01g39960	lycopene epsilon cyclase, chloroplast precursor, putative, expressed	cis
Os.27016.2.S1_at	Bin104	1	22.023	22.536	62.0075	22.0225	22.536	0.88029	LOC_Os01g39810	Alg9-like mannosyltransferase protein, putative, expressed	cis
Os.36418.1.S1_at	Bin104	1	22.023	22.536	55.1351	22.0225	22.576	0.662181	LOC_Os01g39840	expressed protein	cis
Os.49687.1.S1_x_at	Bin104	1	22.023	22.536	12.5551	22.0225	22.836	0.219859	LOC_Os01g39970	protein kise domain containing protein, putative, expressed	cis
Os.57332.1.S1_at	Bin104	1	22.023	22.536	89.5779	22.0225	22.536	0.829325	LOC_Os01g39780	expressed protein	cis
Os.6325.1.A1_at	Bin104	1	22.023	22.536	80.0375	22.0225	22.536	0.808513	LOC_Os01g39770	calcineurin B, putative, expressed	cis
Os.9190.1.S1_at	Bin104	1	22.023	22.536	136.623	22.0225	22.536	0.944142	LOC_Os01g39790	esterase/lipase/thioesterase, putative, expressed	cis
Os.9781.1.S1_at	Bin104	1	22.023	22.536	132.545	22.0225	22.536	0.927986	LOC_Os01g39800	esterase, putative, expressed	cis
Os.9781.1.S1_x_at	Bin104	1	22.023	22.536	135.581	22.0225	22.536	0.933541	LOC_Os01g39800	esterase, putative, expressed	cis
Os.9781.2.S1_x_at	Bin104	1	22.023	22.536	62.4643	22.0225	22.536	0.69805	LOC_Os01g39800	esterase, putative, expressed	cis
OsAffx.23589.1.S1_s_at	Bin104	1	22.023	22.536	32.6416	22.0225	22.536	0.459841	LOC_Os01g39890	transposon protein, putative, unclassified, expressed	cis
Os.27016.3.S1_x_at	Bin105	1	22.536	22.576	60.3925	22.0225	22.576	0.6812	LOC_Os01g39810	Alg9-like mannosyltransferase protein, putative, expressed	cis
Os.27778.2.S1_at	Bin105	1	22.536	22.576	44.096	22.0225	22.651	0.557778	LOC_Os01g40000	expressed protein	cis
OsAffx.23592.1.S1_at	Bin105	1	22.536	22.576	12.9873	22.0225	22.988	0.229484	LOC_Os01g40040	hypothetical protein	cis
Os.2416.1.S1_a_at	Bin106	1	22.576	22.651	6.869	22.0225	22.891	0.116984	LOC_Os01g71340	glycosyl hydrolases family 17, putative, expressed	trans
Os.27778.3.S1_x_at	Bin106	1	22.576	22.651	45.7349	22.0225	22.723	0.598299	LOC_Os01g40000	expressed protein	cis
Os.30657.1.S1_at	Bin106	1	22.576	22.651	26.9477	22.5762	22.723	0.304164	LOC_Os01g40260	OsWRKY77 - Superfamily of TFs having WRKY and zinc finger domains, expressed	trans
Os.459.1.S1_at	Bin106	1	22.576	22.651	13.9243	22.0225	22.723	0.150399	LOC_Os03g46070	thaumatin, putative, expressed	trans
OsAffx.23591.1.S1_at	Bin106	1	22.576	22.651	63.4338	22.5762	22.651	0.724339	LOC_Os01g40030	hypothetical protein	cis
OsAffx.9194.3.A1_at	Bin106	1	22.576	22.651	49.4094	22.5762	22.651	0.644638	LOC_Os01g40120	expressed protein	cis
Os.11777.1.S1_at	Bin107	1	22.651	22.723	6.19737	22.6509	23.081	0.108009	LOC_Os01g40050	peptidyl-prolyl cis-trans isomerase, putative, expressed	trans
Os.20230.1.S1_at	Bin107	1	22.651	22.723	10.1889	22.0225	22.723	0.142191	LOC_Os11g37950	WIP3 - Wound-induced protein precursor, expressed	trans
Os.418.1.S1_at	Bin107	1	22.651	22.723	9.77057	22.0225	22.779	0.102252	LOC_Os01g28450	SCP-like extracellular protein, expressed	trans
Os.6867.1.S1_x_at	Bin107	1	22.651	22.723	7.43777	22.0225	23.231	0.030652	LOC_Os12g43380	thaumatin, putative, expressed	trans
Os.8965.1.S1_at	Bin107	1	22.651	22.723	7.98309	22.0225	23.455	0.112685	LOC_Os01g40280	integral membrane protein, putative, expressed	cis
Os.5367.1.S1_at	Bin108	1	22.723	22.779	28.5489	22.5762	22.779	0.344254	LOC_Os01g40094	protein phosphatase 2C, putative, expressed	cis
Os.54352.1.S1_at	Bin108	1	22.723	22.779	48.2005	22.7226	22.836	0.613606	LOC_Os01g40320	D damage-binding protein 1, putative	cis
OsAffx.23594.1.S1_at	Bin108	1	22.723	22.779	29.12	22.5762	22.779	0.372715	LOC_Os01g40094	protein phosphatase 2C, putative, expressed	cis
Os.24549.1.S1_at	Bin110	1	22.836	22.891	9.64669	22.5357	23.231	0.186412	LOC_Os01g40610	coiled-coil domain-containing protein, putative, expressed	cis
Os.26711.2.S1_s_at	Bin110	1	22.836	22.891	14.6766	22.6509	22.988	0.237057	LOC_Os01g40620	Uncharacterized ACR, COG1565 containing protein, putative, expressed	cis
Os.26711.2.S1_x_at	Bin110	1	22.836	22.891	20.6149	22.5762	22.988	0.285016	LOC_Os01g40620	Uncharacterized ACR, COG1565 containing protein, putative, expressed	cis
Os.7488.1.S1_s_at	Bin110	1	22.836	22.891	8.95612	22.8362	22.891	0.242957	LOC_Os01g40700	expressed protein	trans
Os.27016.1.S2_x_at	Bin111	1	22.891	22.988	64.1839	22.8911	23.081	0.729798	LOC_Os01g39810	Alg9-like mannosyltransferase protein, putative, expressed	trans
Os.28374.1.S1_at	Bin111	1	22.891	22.988	4.99304	22.5762	23.081	0.0650465	LOC_Os04g40950	glyceraldehyde-3-phosphate dehydrogese, putative, expressed	trans
Os.11068.1.S1_a_at	Bin112	1	22.988	23.081	62.1452	22.9879	23.081	0.690227	LOC_Os01g40690	holocarboxylase synthetase, putative, expressed	cis
Os.11222.1.S1_at	Bin112	1	22.988	23.081	26.3774	22.9879	23.081	0.406265	LOC_Os01g40630	uncharacterized protein PA4923, putative, expressed	cis	log
Os.11222.2.S1_x_at	Bin112	1	22.988	23.081	32.2204	22.9879	23.081	0.484077	LOC_Os01g40630	uncharacterized protein PA4923, putative, expressed	cis	log
Os.12773.1.S1_at	Bin112	1	22.988	23.081	9.03894	22.8362	23.455	0.146881	LOC_Os01g41630	serine/threonine protein phosphatase 2A 55 kDa regulatory subunit B, putative, expressed	trans
Os.27284.1.S1_at	Bin112	1	22.988	23.081	39.5292	22.9879	23.081	0.418337	LOC_Os01g40750	expressed protein	cis
Os.41397.1.S1_at	Bin112	1	22.988	23.081	82.6467	22.9879	23.081	0.807817	LOC_Os01g40730	hypothetical protein	cis
Os.41397.1.S1_x_at	Bin112	1	22.988	23.081	7.80729	22.9879	23.081	0.902417	LOC_Os01g40750	expressed protein	cis
Os.41402.1.S1_x_at	Bin112	1	22.988	23.081	5.62626	22.7226	23.455	0.10178	LOC_Os01g40700	expressed protein	cis
Os.49735.2.S1_at	Bin112	1	22.988	23.081	7.36299	22.9879	23.92	0.118207	LOC_Os11g03990	WD domain, G-beta repeat domain containing protein, expressed	trans
Os.8317.1.S1_at	Bin112	1	22.988	23.081	26.6248	22.9879	23.231	0.368264	LOC_Os01g40820	peptidase family M41 containing protein, expressed	cis
Os.8317.2.S1_x_at	Bin112	1	22.988	23.081	16.8043	22.9879	23.677	0.270599	LOC_Os01g40820	peptidase family M41 containing protein, expressed	cis
Os.8825.3.S1_x_at	Bin112	1	22.988	23.081	12.0106	22.8362	23.231	0.218331	LOC_Os01g42234	amino acid permease family protein, putative, expressed	trans
Os.11068.4.S1_x_at	Bin113	1	23.081	23.231	65.2728	23.0812	23.231	0.739668	LOC_Os01g40690	holocarboxylase synthetase, putative, expressed	cis
Os.2010.1.S1_at	Bin113	1	23.081	23.231	48.2101	23.0812	23.231	0.611371	LOC_Os01g40870	aldehyde dehydrogese, putative, expressed	cis
Os.50232.1.S1_x_at	Bin113	1	23.081	23.231	7.6405	22.9879	23.677	0.0485565	LOC_Os08g20500	retrotransposon protein, putative, unclassified	trans
Os.8369.1.S1_at	Bin113	1	23.081	23.231	32.8349	23.0812	23.455	0.501646	LOC_Os01g40670	single myb histone, putative, expressed	trans
Os.34467.1.S1_at	Bin114	1	23.231	23.24	17.1946	23.0812	23.455	0.277611	LOC_Os01g41210	transposon protein, putative, unclassified, expressed	cis
OsAffx.9161.2.S1_at	Bin114	1	23.231	23.24	23.0162	23.0812	23.677	0.346332	LOC_Os01g41720	conserved hypothetical protein	cis
Os.17887.1.S1_at	Bin115	1	23.24	23.455	5.00915	22.8362	23.92	0.0437953	LOC_Os12g36910	calmodulin binding protein, putative, expressed	trans
Os.19344.1.S1_at	Bin115	1	23.24	23.455	6.34482	23.0812	23.973	0.0613455	LOC_Os01g41220	DUF538 domain containing protein, putative, expressed	cis
Os.24958.1.A1_at	Bin115	1	23.24	23.455	20.783	23.2314	23.455	0.348714	LOC_Os01g41250	OsFBX17 - F-box domain containing protein, expressed	cis
Os.33016.2.S1_x_at	Bin115	1	23.24	23.455	25.674	23.2314	23.455	0.34369	LOC_Os01g40980	helicase, putative, expressed	trans
Os.35573.1.S1_at	Bin115	1	23.24	23.455	56.1418	23.2314	23.455	0.642489	LOC_Os01g41240	hydrolase, alpha/beta fold family domain containing protein, expressed	cis
Os.10348.1.S1_at	Bin116	1	23.455	23.624	43.0047	23.4548	23.624	0.580013	LOC_Os01g41430	UDP-glucoronosyl and UDP-glucosyl transferase, putative, expressed	cis
Os.13623.1.S1_at	Bin116	1	23.455	23.624	22.633	23.2314	23.92	0.32205	LOC_Os01g41550	aspartic proteise, putative, expressed	cis
Os.17055.1.A1_a_at	Bin116	1	23.455	23.624	130.451	23.4548	23.624	0.933641	LOC_Os01g41565	ATP-binding domain-containing protein, putative	cis
Os.17055.2.A1_a_at	Bin116	1	23.455	23.624	136.168	23.4548	23.624	0.938657	LOC_Os01g41565	ATP-binding domain-containing protein, putative	cis
Os.7404.1.S1_a_at	Bin116	1	23.455	23.624	42.6578	22.9879	23.624	0.547617	LOC_Os01g41640	expressed protein	cis
Os.7941.2.S1_a_at	Bin116	1	23.455	23.624	31.8421	23.2314	23.92	0.434483	LOC_Os01g41710	chlorophyll A-B binding protein, putative, expressed	cis
OsAffx.23623.1.S1_at	Bin116	1	23.455	23.624	88.8901	23.4548	23.624	0.827641	LOC_Os01g41565	ATP-binding domain-containing protein, putative	cis
OsAffx.23623.1.S1_x_at	Bin116	1	23.455	23.624	128.413	23.4548	23.624	0.923603	LOC_Os01g41565	ATP-binding domain-containing protein, putative	cis
OsAffx.9161.1.S1_x_at	Bin116	1	23.455	23.624	26.2161	23.0812	23.677	0.38078	LOC_Os01g41720	conserved hypothetical protein	cis
Os.11314.1.S1_at	Bin117	1	23.624	23.677	26.7342	23.4548	23.92	0.363762	LOC_Os01g41610	mitochondrial ATP synthase g subunit family protein, putative, expressed	cis
Os.24878.1.A1_at	Bin117	1	23.624	23.677	27.214	23.6235	23.92	0.464543	LOC_Os01g41750	expressed protein	cis
Os.33016.3.S1_x_at	Bin117	1	23.624	23.677	5.75059	22.8362	24.404	0.0973735	LOC_Os01g40980	helicase, putative, expressed	cis
Os.9136.2.A1_at	Bin117	1	23.624	23.677	6.4177	22.9879	23.92	0.0694338	LOC_Os01g41930	leucine rich repeat protein, putative, expressed	cis
Os.11609.1.S1_at	Bin118	1	23.677	23.92	5.13786	23.0812	24.404	0.00367628	LOC_Os07g04690	UDP-arabinose 4-epimerase 1, putative, expressed	trans
Os.12036.2.S1_x_at	Bin118	1	23.677	23.92	6.67724	23.0812	24.404	0.100115	LOC_Os10g27230	endonuclease/exonuclease/phosphatase family domain containing protein, expressed	trans
Os.12591.2.S1_x_at	Bin118	1	23.677	23.92	5.21863	23.0812	24.404	0.0551842	LOC_Os11g10480	dehydrogese, putative, expressed	trans	rad
Os.16249.2.S1_s_at	Bin118	1	23.677	23.92	5.56317	23.2314	24.404	0.0925659	LOC_Os07g22640	lipid binding protein, putative, expressed	trans
Os.20589.1.S1_at	Bin118	1	23.677	23.92	29.8814	23.6766	23.92	0.435272	LOC_Os01g41800	cytochrome P450, putative, expressed	cis
Os.21786.1.S1_at	Bin118	1	23.677	23.92	5.15981	23.6235	23.973	0.0556464	LOC_Os03g01190	dehydrogese, putative, expressed	trans
Os.22681.1.S1_at	Bin118	1	23.677	23.92	66.5909	23.6766	23.92	0.73279	LOC_Os01g41810	cytochrome P450 72A1, putative, expressed	cis
Os.23844.1.A1_at	Bin118	1	23.677	23.92	8.8566	23.0812	23.92	0.127888	LOC_Os01g41010	DUF581 domain containing protein, expressed	cis
Os.51084.1.S1_x_at	Bin118	1	23.677	23.92	5.58661	23.4548	24.404	0.0679791	LOC_Os08g07774	disease resistance protein RPM1, putative, expressed	trans
Os.799.2.S1_x_at	Bin118	1	23.677	23.92	5.03739	23.4548	23.973	0.053251	LOC_Os01g01390	expressed protein	trans
Os.8951.1.S1_x_at	Bin118	1	23.677	23.92	7.17253	23.4548	23.973	0.0571015	LOC_Os05g25194	metal cation transporter, putative, expressed	trans
OsAffx.9156.1.S1_s_at	Bin118	1	23.677	23.92	45.0707	23.6766	23.92	0.572487	LOC_Os01g41910	receptor-like protein kise 5 precursor, putative	cis
OsAffx.9156.2.S1_at	Bin118	1	23.677	23.92	41.8078	23.6766	23.92	0.59453	LOC_Os01g41910	receptor-like protein kise 5 precursor, putative	cis
Os.10038.1.S1_s_at	Bin119	1	23.92	23.973	6.0153	22.8362	24.404	0.0595147	LOC_Os07g05840	expressed protein	trans
Os.10869.1.S1_at	Bin119	1	23.92	23.973	5.44238	23.6766	24.404	0.082082	LOC_Os02g48000	TBC domain containing protein, expressed	trans
Os.15816.1.S1_a_at	Bin119	1	23.92	23.973	6.92332	23.6766	23.973	0.0251062	LOC_Os03g37984	amino acid permease family protein, putative, expressed	trans
Os.21178.1.S2_at	Bin119	1	23.92	23.973	26.1862	23.9204	24.185	0.375469	LOC_Os01g42280	pentatricopeptide, putative, expressed	cis
Os.23582.1.A1_x_at	Bin119	1	23.92	23.973	7.1188	23.9204	24.404	0.14393	LOC_Os01g42500	zinc finger, C3HC4 type family protein, expressed	cis
Os.31486.1.S1_at	Bin119	1	23.92	23.973	4.96862	23.6766	24.404	0.0423433	LOC_Os07g02910	OsFBL33 - F-box domain and LRR containing protein, expressed	trans
Os.52630.1.S1_at	Bin119	1	23.92	23.973	5.15635	23.6235	24.404	0.0532762	LOC_Os05g04220	nitrogen regulatory protein P-II, putative, expressed	trans
Os.56120.1.S1_at	Bin119	1	23.92	23.973	134.809	23.9204	23.973	0.934811	LOC_Os01g42250	expressed protein	cis
Os.7310.1.S1_at	Bin119	1	23.92	23.973	5.37323	23.4548	24.404	0.070228	LOC_Os05g25310	acyl-CoA synthetase protein, putative, expressed	trans
Os.7757.1.S1_at	Bin119	1	23.92	23.973	7.80921	23.9204	23.973	0.0889663	LOC_Os02g19510	lysine ketoglutarate reductase trans-splicing related 1, putative, expressed	trans
Os.8825.1.S1_a_at	Bin119	1	23.92	23.973	21.4325	23.9204	24.404	0.327244	LOC_Os01g42234	amino acid permease family protein, putative, expressed	cis
Os.8825.4.S1_x_at	Bin119	1	23.92	23.973	94.8692	23.9204	23.973	0.867603	LOC_Os01g42250	expressed protein	cis
Os.9632.1.S2_at	Bin119	1	23.92	23.973	5.89567	23.6766	24.404	0.0778524	LOC_Os12g39660	calcium-transporting ATPase, plasma membrane-type, putative, expressed	trans
OsAffx.28173.1.S1_at	Bin119	1	23.92	23.973	6.26607	23.6766	24.404	0.0671374	LOC_Os06g48570	Ser/Thr protein phosphatase family protein, putative, expressed	trans
Os.21178.1.S1_at	Bin120	1	23.973	24.074	5.02973	23.9204	24.404	0.087183	LOC_Os01g42280	pentatricopeptide, putative, expressed	cis
Os.7533.1.S1_at	Bin120	1	23.973	24.074	5.32281	23.6235	24.404	0.0538822	LOC_Os07g45074	FAT domain-containing protein, putative, expressed	trans
Os.19128.1.S1_at	Bin121	1	24.074	24.185	7.92803	23.4548	24.404	0.0583001	LOC_Os01g09200	AGC_AGC_other_NDRh_TRCd.1 - ACG kises include homologs to PKA, PKG and PKC, expressed	trans
Os.20543.1.S1_at	Bin121	1	24.074	24.185	61.1605	23.9727	24.185	0.71853	LOC_Os01g42430	vacuolar ATP synthase, putative, expressed	cis
Os.32945.1.S1_at	Bin121	1	24.074	24.185	43.4489	23.9727	24.185	0.566781	LOC_Os01g42460	BAH domain containing protein, expressed	cis
Os.32945.2.S1_x_at	Bin121	1	24.074	24.185	42.2467	24.0741	24.185	0.562535	LOC_Os01g42460	BAH domain containing protein, expressed	cis
Os.10068.1.S1_at	Bin122	1	24.185	24.404	5.89201	23.6766	24.404	0.0772645	LOC_Os11g39130	zinc finger, C3HC4 type family protein, expressed	trans
Os.23463.2.S1_x_at	Bin122	1	24.185	24.404	7.31474	23.6766	24.404	0.118796	LOC_Os01g42490	endonuclease/exonuclease/phosphatase family domain containing protein, expressed	cis
Os.5947.1.S1_at	Bin122	1	24.185	24.404	5.77878	23.6766	24.404	0.0304398	LOC_Os01g73470	growth inhibition and differentiation-related protein 88, putative, expressed	trans
Os.7109.1.S1_a_at	Bin122	1	24.185	24.404	23.1549	23.9204	24.404	0.337014	LOC_Os01g42260	transcriptiol corepressor LEUNIG, putative, expressed	cis
OsAffx.9139.1.S1_at	Bin122	1	24.185	24.404	18.839	23.9727	24.404	0.272137	LOC_Os01g42470	acetyltransferase, GT family, putative, expressed	cis
Os.30361.2.S1_x_at	Bin123	1	24.404	24.562	6.01875	24.4035	26.243	0.130509	LOC_Os01g43360	myosin-Ie, putative, expressed	cis
Os.33558.1.S1_at	Bin124	1	24.562	24.767	10.1161	24.4035	25.124	0.154708	LOC_Os01g43350	protein kise family protein, putative, expressed	cis
Os.37641.1.S1_at	Bin124	1	24.562	24.767	75.4052	24.5618	24.767	0.755495	LOC_Os01g43050	CENP-C1, putative, expressed	cis
Os.37641.2.S1_x_at	Bin124	1	24.562	24.767	56.8266	24.5618	24.767	0.663425	LOC_Os01g43050	CENP-C1, putative, expressed	cis
Os.27820.1.S1_at	Bin125	1	24.767	24.821	6.08242	24.4035	26.243	0.0647615	LOC_Os01g43410	CAMK_CAMK_like.9 - CAMK includes calcium/calmodulin depedent protein kises, expressed	cis
Os.33614.1.S1_at	Bin125	1	24.767	24.821	8.79033	24.4035	26.243	0.130573	LOC_Os01g46200	expressed protein	trans
Os.7481.1.S1_at	Bin126	1	24.821	24.867	11.8255	24.7674	26.243	0.368171	LOC_Os01g44394	mitotic checkpoint protein, putative, expressed	cis
Os.18556.1.S1_x_at	Bin127	1	24.867	25.124	5.64496	24.4035	26.243	0.121202	LOC_Os03g64030	receptor protein kise, putative, expressed	trans
Os.19954.1.S1_at	Bin127	1	24.867	25.124	5.91523	24.7674	26.243	0.067325	LOC_Os09g28690	gibberellin receptor GID1L2, putative, expressed	trans
Os.41257.1.S1_at	Bin127	1	24.867	25.124	5.25846	24.4035	27.997	0.0902946	LOC_Os01g43040	amino acid transporter, putative, expressed	cis	OsAAT5
Os.5213.1.S1_at	Bin127	1	24.867	25.124	5.01962	24.4035	27.997	0.0688504	LOC_Os02g44720	expressed protein	trans
Os.6537.1.S1_at	Bin127	1	24.867	25.124	24.2314	24.5618	25.124	0.364007	LOC_Os01g43420	expressed protein	cis
OsAffx.16770.1.S1_at	Bin127	1	24.867	25.124	5.03456	24.4035	26.243	0.0298926	LOC_Os07g49390	P-protein, putative, expressed	trans
Os.21332.1.S1_at	Bin128	1	25.124	25.451	6.38339	24.4035	26.243	0.0984321	LOC_Os01g43760	cytochrome P450 72A1, putative, expressed	cis
Os.23605.1.A1_at	Bin128	1	25.124	25.451	6.10285	24.8671	26.832	0.0572187	LOC_Os01g20120	expressed protein	trans
Os.6226.1.S1_at	Bin128	1	25.124	25.451	5.50913	24.4035	27.997	0.0911454	LOC_Os11g11370	expressed protein	trans
Os.6732.1.S1_a_at	Bin128	1	25.124	25.451	31.6122	25.1238	25.451	0.418669	LOC_Os01g44220	glucose-1-phosphate adenylyltransferase large subunit, chloroplast precursor, putative, expressed	cis	osagpl2
Os.2030.1.S1_at	Bin130	1	26.243	26.832	10.2978	26.2425	27.324	0.165729	LOC_Os01g46040	bromodomain domain containing protein, expressed	trans
Os.21387.3.S1_at	Bin130	1	26.243	26.832	8.73588	25.4511	27.324	0.0799909	LOC_Os01g46169	GDSL-like lipase/acylhydrolase, putative, expressed	cis
Os.23213.1.S1_at	Bin130	1	26.243	26.832	5.19105	24.8671	27.324	0.10402	LOC_Os05g20914	expressed protein	trans
Os.33749.1.S1_at	Bin130	1	26.243	26.832	6.1515	24.8671	27.324	0.0478708	LOC_Os02g57430	DNL zinc finger domain containing protein, putative, expressed	trans
Os.46324.1.S1_at	Bin130	1	26.243	26.832	5.74288	26.2425	27.324	0.0718963	LOC_Os11g19800	Ras family domain containing protein, expressed	trans
Os.21442.1.S1_at	Bin131	1	26.832	27.324	5.76713	26.2425	27.324	0.0713606	LOC_Os02g03960	CPuORF1 - conserved peptide uORF-containing transcript, expressed	trans
Os.5286.1.S1_at	Bin131	1	26.832	27.324	5.19718	24.7674	27.324	0.0632381	LOC_Os05g43760	TCP family transcription factor, putative, expressed	trans
Os.10169.1.S1_at	Bin132	1	27.324	27.997	6.45735	27.3241	29.985	0.071132	LOC_Os06g43930	OsProCP2 - Putative Lysosomal Pro-x Carboxypeptidase homologue, expressed	trans
Os.170.3.S1_at	Bin132	1	27.324	27.997	5.53315	27.3241	28.826	0.102044	LOC_Os01g64120	2Fe-2S iron-sulfur cluster binding domain containing protein, expressed	trans
Os.171.1.S1_at	Bin132	1	27.324	27.997	7.2638	27.3241	30.077	0.110416	LOC_Os01g47070	glycosyl hydrolase, putative, expressed	trans
Os.19375.1.S1_at	Bin132	1	27.324	27.997	7.84461	27.3241	28.615	0.146505	LOC_Os08g34790	AMP-binding domain containing protein, expressed	trans
Os.23398.1.S1_at	Bin132	1	27.324	27.997	5.44284	27.3241	28.666	0.112707	LOC_Os04g15580	serine/threonine-protein kise receptor precursor, putative, expressed	trans
Os.2436.1.S1_at	Bin132	1	27.324	27.997	6.09993	27.3241	28.666	0.0937036	LOC_Os11g10290	S-domain receptor-like protein kise, putative, expressed	trans
Os.26710.1.S1_at	Bin132	1	27.324	27.997	5.34187	27.3241	28.442	0.108334	LOC_Os01g08140	phototropic-responsive NPH3 family protein, putative	trans
Os.27036.1.S1_at	Bin132	1	27.324	27.997	6.24274	27.3241	29.985	0.103321	LOC_Os04g24220	OsWAK32 - OsWAK receptor-like protein kise, expressed	trans
Os.27660.1.S1_at	Bin132	1	27.324	27.997	7.16857	27.3241	28.666	0.145713	LOC_Os05g48210	expressed protein	trans
Os.27799.1.S1_at	Bin132	1	27.324	27.997	5.61984	27.3241	28.666	0.102895	LOC_Os04g52190	vacuolar-sorting receptor precursor, putative, expressed	trans
Os.29008.1.S1_x_at	Bin132	1	27.324	27.997	7.53541	27.3241	28.666	0.127225	LOC_Os01g08370	symbiosis-related disease resistance protein, putative, expressed	trans
Os.29008.2.S1_at	Bin132	1	27.324	27.997	6.30538	27.3241	28.666	0.122828	LOC_Os01g08370	symbiosis-related disease resistance protein, putative, expressed	trans
Os.32889.1.S1_at	Bin132	1	27.324	27.997	7.05607	27.3241	28.956	0.120892	LOC_Os07g03040	expressed protein	trans
Os.33851.3.A1_x_at	Bin132	1	27.324	27.997	5.19481	27.3241	27.997	0.0244649	LOC_Os01g26174	OsWAK5 - OsWAK receptor-like protein kise, expressed	trans
Os.35041.1.S1_at	Bin132	1	27.324	27.997	8.03013	27.3241	28.956	0.179326	LOC_Os01g49330	formyl transferase, putative, expressed	cis
Os.41685.1.S1_x_at	Bin132	1	27.324	27.997	14.5523	27.3241	28.615	0.249376	LOC_Os01g49280	zinc finger family protein, putative, expressed	cis
Os.46450.1.S1_at	Bin132	1	27.324	27.997	5.95921	27.3241	29.985	0.0835189	LOC_Os10g34930	secretory protein, putative, expressed	trans
Os.51406.1.S1_at	Bin132	1	27.324	27.997	6.39335	27.3241	27.997	0.107999	LOC_Os08g07690	expressed protein	trans
Os.51741.1.S1_at	Bin132	1	27.324	27.997	6.01591	27.3241	28.666	0.133635	LOC_Os05g25920	expressed protein	trans
Os.52796.2.S1_x_at	Bin132	1	27.324	27.997	5.30213	27.3241	29.985	0.117559	LOC_Os03g62200	ammonium transporter protein, putative, expressed	trans
Os.55740.1.S1_at	Bin132	1	27.324	27.997	7.02859	27.3241	29.985	0.130703	LOC_Os06g45960	cytochrome P450, putative, expressed	trans
Os.5622.1.S1_at	Bin132	1	27.324	27.997	5.44853	27.3241	28.666	0.0778809	LOC_Os10g33140	hcrVf2 protein, putative, expressed	trans
Os.56891.1.S1_at	Bin132	1	27.324	27.997	5.60814	27.3241	28.397	0.0984561	LOC_Os03g29930	expressed protein	trans
Os.8684.1.S1_a_at	Bin132	1	27.324	27.997	5.26445	27.3241	29.985	0.0852359	LOC_Os02g09490	dehydrogese, putative, expressed	trans	gh2
Os.9778.1.S2_at	Bin132	1	27.324	27.997	8.10035	27.3241	29.985	0.11953	LOC_Os07g45570	expressed protein	trans	aldolase
OsAffx.12803.1.S1_at	Bin132	1	27.324	27.997	6.51112	27.3241	28.826	0.0845187	LOC_Os03g10030	membrane associated DUF588 domain containing protein, putative, expressed	trans
OsAffx.17691.1.S1_at	Bin132	1	27.324	27.997	4.95245	27.3241	29.985	0.122166	LOC_Os09g14490	TIR-NBS type disease resistance protein, putative, expressed	trans
OsAffx.2280.1.S1_at	Bin132	1	27.324	27.997	15.6526	27.3241	28.397	0.262692	LOC_Os01g49280	zinc finger family protein, putative, expressed	cis
OsAffx.2403.1.S1_at	Bin132	1	27.324	27.997	7.34817	27.3241	28.666	0.121145	LOC_Os01g64440	expressed protein	trans
OsAffx.24204.1.S1_at	Bin132	1	27.324	27.997	5.85028	27.3241	29.985	0.0243737	LOC_Os02g12130	cysteine-rich receptor-like protein kise 35 precursor, putative, expressed	trans
OsAffx.24300.1.S1_at	Bin132	1	27.324	27.997	5.22453	27.3241	28.397	0.0239339	LOC_Os02g18080	NB-ARC domain containing protein, expressed	trans
OsAffx.2924.1.S1_at	Bin132	1	27.324	27.997	6.62852	27.3241	28.826	0.107723	LOC_Os02g40180	receptor-like protein kise 5 precursor, putative, expressed	trans
OsAffx.3879.1.S1_x_at	Bin132	1	27.324	27.997	5.04349	27.3241	29.985	0.0765933	LOC_Os04g24300	OsWAK35a - OsWAK short gene, expressed	trans
OsAffx.5213.2.S1_at	Bin132	1	27.324	27.997	5.5588	27.3241	29.985	0.037909	LOC_Os07g04980	hypothetical protein	trans
Os.11627.1.S1_at	Bin133	1	27.997	28.11	6.70717	27.3241	28.397	0.0836469	LOC_Os01g48270	AAA-type ATPase family protein, putative, expressed	cis
Os.16499.1.S1_at	Bin133	1	27.997	28.11	5.22771	27.3241	29.985	0.0857171	LOC_Os03g18350	importin subunit beta, putative, expressed	trans
Os.22710.2.S1_x_at	Bin133	1	27.997	28.11	22.5014	27.9967	28.442	0.475868	LOC_Os01g48910	AMP-binding enzyme, putative, expressed	cis
Os.23770.1.A1_s_at	Bin133	1	27.997	28.11	18.4463	27.9967	28.442	0.323679	LOC_Os01g49280	zinc finger family protein, putative, expressed	cis
Os.24872.1.S1_at	Bin133	1	27.997	28.11	40.7547	27.9967	28.11	0.561932	LOC_Os01g48920	beclin-1, putative, expressed	cis
Os.25243.1.A1_at	Bin133	1	27.997	28.11	6.6217	27.3241	28.615	0.103209	LOC_Os03g20949	phospholipid-transporting ATPase, putative, expressed	trans
Os.26940.1.S1_at	Bin133	1	27.997	28.11	21.8	27.9967	28.397	0.342433	LOC_Os01g49000	katanin p60 ATPase-containing subunit, putative, expressed	cis	dgl1
Os.41682.1.S1_x_at	Bin133	1	27.997	28.11	13.5393	27.3241	28.442	0.262352	LOC_Os01g49310	expressed protein	cis
Os.418.1.S1_at	Bin133	1	27.997	28.11	7.06912	27.3241	28.826	0.110989	LOC_Os01g28450	SCP-like extracellular protein, expressed	trans
Os.10135.1.S1_at	Bin134	1	28.11	28.397	37.489	27.9967	28.442	0.487929	LOC_Os01g48930	splicing factor-related, putative, expressed	cis
Os.11202.1.S1_at	Bin134	1	28.11	28.397	5.08881	27.3241	29.985	0.0997447	LOC_Os08g06100	O-methyltransferase, putative, expressed	trans
Os.25621.2.S1_at	Bin134	1	28.11	28.397	6.14153	27.3241	29.985	0.0988792	LOC_Os12g16720	cytochrome P450 71A1, putative, expressed	trans
Os.30657.1.S1_at	Bin134	1	28.11	28.397	6.66874	27.3241	29.985	0.0709063	LOC_Os01g40260	OsWRKY77 - Superfamily of TFs having WRKY and zinc finger domains, expressed	trans
Os.31524.1.S1_at	Bin134	1	28.11	28.397	61.6664	27.9967	28.442	0.720899	LOC_Os01g49260	expressed protein	cis
Os.32007.1.S1_x_at	Bin134	1	28.11	28.397	31.0821	27.9967	28.615	0.425328	LOC_Os01g49340	arginine/serine-rich coiled-coil protein 1, putative, expressed	cis
Os.33804.1.S1_at	Bin134	1	28.11	28.397	12.5653	27.9967	28.615	0.188299	LOC_Os01g49350	DUF292 domain containing protein, expressed	cis
Os.54637.1.S1_at	Bin134	1	28.11	28.397	17.6058	27.9967	28.615	0.271641	LOC_Os01g49340	arginine/serine-rich coiled-coil protein 1, putative, expressed	cis
Os.54950.1.S1_at	Bin134	1	28.11	28.397	6.34067	27.3241	29.985	0.127293	LOC_Os03g11950	SEC14 cytosolic factor family protein, putative, expressed	trans
Os.7637.1.S1_at	Bin134	1	28.11	28.397	6.78078	27.3241	28.666	0.0811098	LOC_Os07g02810	L-ascorbate oxidase homolog precursor, putative, expressed	trans
Os.9213.1.S1_a_at	Bin134	1	28.11	28.397	5.76699	27.3241	28.666	0.0833383	LOC_Os01g67054	calreticulin precursor protein, putative, expressed	trans
Os.10715.1.S1_a_at	Bin135	1	28.397	28.442	175.639	28.1103	28.442	0.949537	LOC_Os01g49219	expressed protein	cis
Os.14151.1.S1_at	Bin135	1	28.397	28.442	15.4082	27.9967	28.826	0.232103	LOC_Os01g49310	expressed protein	cis
Os.17479.1.S1_at	Bin135	1	28.397	28.442	39.4089	28.1103	28.442	0.515072	LOC_Os01g49320	glycosyl hydrolase, putative, expressed	cis
Os.22710.1.S1_a_at	Bin135	1	28.397	28.442	26.6734	27.9967	28.442	0.424162	LOC_Os01g48910	AMP-binding enzyme, putative, expressed	cis
Os.29008.1.S1_at	Bin135	1	28.397	28.442	6.37878	27.3241	28.826	0.117476	LOC_Os01g08370	symbiosis-related disease resistance protein, putative, expressed	trans
Os.11791.1.S1_at	Bin136	1	28.442	28.615	5.12941	26.8317	29.985	0.165666	LOC_Os01g53060	peroxisomal membrane protein, putative, expressed	trans
Os.17257.1.S1_x_at	Bin136	1	28.442	28.615	6.82852	28.397	29.985	0.0930313	LOC_Os01g53250	DPH reductase, putative, expressed	trans
Os.27566.1.S1_s_at	Bin136	1	28.442	28.615	5.76172	27.9967	28.666	0.0344282	LOC_Os07g31460	peptide-sparagine amidase, putative, expressed	trans
Os.28686.1.S1_at	Bin136	1	28.442	28.615	9.55764	28.397	28.956	0.110608	LOC_Os01g49440	expressed protein	cis
Os.28814.1.S1_at	Bin136	1	28.442	28.615	18.1568	28.1103	28.666	0.293737	LOC_Os01g49740	expressed protein	cis
Os.28814.2.S1_x_at	Bin136	1	28.442	28.615	13.9232	28.1103	28.666	0.217578	LOC_Os01g49740	expressed protein	cis
Os.37407.1.S1_at	Bin136	1	28.442	28.615	19.4236	28.397	28.615	0.279423	LOC_Os01g49250	methyltransferase, putative, expressed	trans
Os.38022.2.S1_x_at	Bin136	1	28.442	28.615	12.0444	28.4423	29.985	0.235252	LOC_Os01g49710	glutathione S-transferase, putative, expressed	cis
Os.41638.1.S1_at	Bin136	1	28.442	28.615	6.97994	28.1103	29.985	0.118469	LOC_Os01g50060	1-aminocyclopropane-1-carboxylate deamise, putative, expressed	cis
Os.421.1.S1_a_at	Bin136	1	28.442	28.615	10.3371	28.1103	29.985	0.140758	LOC_Os01g52500	DP-dependent malic enzyme, putative, expressed	trans
Os.5581.1.S1_at	Bin136	1	28.442	28.615	5.14393	26.8317	29.985	0.0800568	LOC_Os03g56540	heat shock protein DJ, putative, expressed	trans
Os.6174.1.S1_at	Bin136	1	28.442	28.615	5.55933	28.397	29.985	0.0344516	LOC_Os05g28870	mitochondrial carrier protein, putative, expressed	trans
Os.6976.1.S1_s_at	Bin136	1	28.442	28.615	8.48445	26.8317	29.985	0.140979	LOC_Os09g13440	expressed protein	trans
Os.9101.1.S1_at	Bin136	1	28.442	28.615	5.50728	26.8317	29.985	0.097356	LOC_Os10g38780	glutathione S-transferase, putative, expressed	trans
OsAffx.12423.1.S1_at	Bin136	1	28.442	28.615	6.1067	26.8317	29.985	0.0832838	LOC_Os02g40120	hypothetical protein	trans
OsAffx.2268.1.S1_at	Bin136	1	28.442	28.615	5.94819	26.8317	28.956	0.217517	LOC_Os01g47820	S-locus-like receptor protein kise, putative, expressed	cis
OsAffx.3768.1.S1_at	Bin136	1	28.442	28.615	5.00895	26.8317	30.077	0.136004	LOC_Os04g11780	resistance protein LR10, putative	trans
Os.13483.1.S1_at	Bin137	1	28.615	28.666	6.3074	28.1103	28.956	0.0774597	LOC_Os07g48130	potassium transporter, putative, expressed	trans
Os.2356.1.S1_a_at	Bin137	1	28.615	28.666	9.18094	26.8317	29.985	0.155886	LOC_Os02g04230	CGMC_MAPKCMGC_2.7 - CGMC includes CDA, MAPK, GSK3, and CLKC kises, expressed	trans
Os.26900.1.A1_at	Bin137	1	28.615	28.666	6.39613	26.8317	30.077	0.114202	LOC_Os09g16950	cysteine-rich receptor-like protein kise 25 precursor, putative, expressed	trans
Os.38022.1.S1_at	Bin137	1	28.615	28.666	57.144	28.4423	28.956	0.663608	LOC_Os01g49710	glutathione S-transferase, putative, expressed	cis
Os.459.1.S1_at	Bin137	1	28.615	28.666	5.36475	26.8317	29.985	0.065684	LOC_Os03g46070	thaumatin, putative, expressed	trans
Os.48074.1.A1_at	Bin137	1	28.615	28.666	6.23908	26.8317	30.077	0.134058	LOC_Os05g19910	transferase family protein, putative, expressed	trans
Os.51787.1.S1_at	Bin137	1	28.615	28.666	6.31688	26.8317	29.985	0.0458502	LOC_Os12g24320	ATPase 3, putative, expressed	trans
Os.872.2.S1_at	Bin137	1	28.615	28.666	5.0901	26.8317	30.077	0.0910807	LOC_Os01g14590	pathogen-related protein, putative, expressed	trans
Os.17045.1.S1_s_at	Bin138	1	28.666	28.826	8.02073	28.397	29.985	0.0909028	LOC_Os11g45130	pollen siglling protein with adenylyl cyclase activity, putative, expressed	trans
Os.27943.1.S1_a_at	Bin138	1	28.666	28.826	99.0963	28.6661	28.826	0.867221	LOC_Os01g50030	CPuORF25 - conserved peptide uORF-containing transcript, expressed	cis
Os.27943.1.S1_s_at	Bin138	1	28.666	28.826	99.986	28.6661	28.826	0.86398	LOC_Os01g50030	CPuORF25 - conserved peptide uORF-containing transcript, expressed	cis
Os.41637.1.S1_at	Bin138	1	28.666	28.826	25.5571	28.6146	28.956	0.351881	LOC_Os01g50080	MDR-like ABC transporter, putative, expressed	cis
Os.46002.1.S1_at	Bin138	1	28.666	28.826	11.1664	26.8317	29.985	0.185676	LOC_Os01g49490	expressed protein	cis
Os.50881.1.S1_x_at	Bin138	1	28.666	28.826	8.9535	26.8317	29.985	0.131162	LOC_Os09g39650	protein kise family protein, putative, expressed	trans
OsAffx.29832.2.S1_s_at	Bin138	1	28.666	28.826	7.21431	26.8317	29.985	0.145252	LOC_Os09g13440	expressed protein	trans
Os.30135.1.S1_at	Bin139	1	28.826	28.956	8.46309	26.8317	29.985	0.154458	LOC_Os03g36960	expressed protein	trans
Os.1191.1.S1_at	Bin140	1	28.956	29.985	6.10715	28.397	30.077	0.0200191	LOC_Os03g04060	CHIT16 - Chitise family protein precursor, expressed	trans
Os.35895.2.S1_x_at	Bin140	1	28.956	29.985	5.09349	26.8317	30.193	0.065197	LOC_Os01g52304	NB-ARC domain containing protein, expressed	cis
Os.10344.1.S1_at	Bin141	1	29.985	30.077	6.08198	29.9846	31.956	0.117938	LOC_Os12g32760	transporter family protein, putative, expressed	trans
Os.11071.1.A1_s_at	Bin141	1	29.985	30.077	50.2047	29.9846	30.077	0.66016	LOC_Os01g52214	ubiquinone oxidoreductase, putative, expressed	cis
Os.11335.3.S1_x_at	Bin141	1	29.985	30.077	15.1914	29.9846	30.193	0.280263	LOC_Os01g52260	serine acetyltransferase protein, putative, expressed	cis
Os.17856.1.S1_a_at	Bin141	1	29.985	30.077	55.3213	29.9846	30.077	0.613502	LOC_Os01g52250	starch synthase, putative, expressed	cis
Os.19815.1.S1_at	Bin141	1	29.985	30.077	5.56855	29.9846	32.718	0.0884406	LOC_Os03g43440	CAMK_KIN1/SNF1/Nim1_like.17 - CAMK includes calcium/calmodulin depedent protein kises, expressed	trans
Os.22675.1.S2_at	Bin141	1	29.985	30.077	9.72395	29.9846	30.501	0.0137608	LOC_Os10g07340	expressed protein	trans
Os.28216.1.S1_a_at	Bin141	1	29.985	30.077	12.7968	29.9846	30.193	0.167467	LOC_Os01g52240	chlorophyll A-B binding protein, putative, expressed	cis
Os.28216.3.S1_x_at	Bin141	1	29.985	30.077	16.1216	29.9846	30.154	0.23963	LOC_Os01g52240	chlorophyll A-B binding protein, putative, expressed	cis
Os.28964.1.S1_at	Bin141	1	29.985	30.077	5.7461	29.9846	31.956	0.0963363	LOC_Os01g42790	xylem cysteine proteise 2 precursor, putative, expressed	trans
Os.32172.1.S1_at	Bin141	1	29.985	30.077	7.65739	29.9846	30.546	0.139038	LOC_Os01g52290	expressed protein	cis
Os.35895.1.S1_at	Bin141	1	29.985	30.077	49.1585	29.9846	30.077	0.58201	LOC_Os01g52304	NB-ARC domain containing protein, expressed	cis
OsAffx.13820.2.S1_at	Bin141	1	29.985	30.077	9.44716	29.9846	31.854	0.180079	LOC_Os04g14740	hypothetical protein	trans
OsAffx.21532.1.S1_at	Bin141	1	29.985	30.077	9.1887	29.9846	30.193	0.140564	LOC_Os01g52280	NB-ARC domain containing protein, expressed	cis
OsAffx.30676.2.S1_x_at	Bin141	1	29.985	30.077	5.82378	29.9846	31.956	0.0857978	LOC_Os10g34910	secretory protein, putative, expressed	trans
Os.10566.1.S1_at	Bin142	1	30.077	30.154	5.20407	29.9846	32.177	0.0966517	LOC_Os02g42320	peptidase, T1 family, putative, expressed	trans
Os.12535.1.S1_at	Bin142	1	30.077	30.154	33.6932	29.9846	30.193	0.440154	LOC_Os01g52230	phosphoethanolamine/phosphocholine phosphatase, putative, expressed	cis
Os.23127.1.S1_s_at	Bin142	1	30.077	30.154	47.0492	30.0769	30.193	0.591852	LOC_Os01g52460	regulator of ribonuclease, putative, expressed	cis
Os.52362.1.S1_at	Bin142	1	30.077	30.154	21.4196	29.9846	30.193	0.291425	LOC_Os01g52400	bacterial transferase hexapeptide domain containing protein, expressed	cis
Os.53960.1.S1_at	Bin142	1	30.077	30.154	5.19409	29.9846	31.854	0.0587431	LOC_Os12g12664	expressed protein	trans
OsAffx.2315.1.S1_at	Bin142	1	30.077	30.154	9.23998	29.9846	30.501	0.125306	LOC_Os01g52540	B3 D binding domain containing protein, expressed	cis
Os.29866.1.S1_at	Bin143	1	30.154	30.193	92.9798	30.1543	30.193	0.851221	LOC_Os01g52530	phosphoribosyl transferase, putative, expressed	cis
Os.41826.1.S1_x_at	Bin143	1	30.154	30.193	9.2519	29.9846	31.653	0.153041	LOC_Os01g52450	hexokise, putative, expressed	cis
Os.48312.1.S1_at	Bin143	1	30.154	30.193	5.47327	29.9846	31.854	0.114459	LOC_Os04g57420	reticulon domain containing protein, putative, expressed	trans
Os.8637.1.S1_at	Bin143	1	30.154	30.193	8.97389	29.9846	31.956	0.147404	LOC_Os11g09350	expressed protein	trans
Os.9407.1.S1_at	Bin143	1	30.154	30.193	5.56173	29.9846	31.854	0.0799133	LOC_Os04g49610	expressed protein	trans
OsAffx.26509.1.S1_s_at	Bin143	1	30.154	30.193	5.68849	29.9846	31.653	0.122311	LOC_Os04g47770	cis-zeatin O-glucosyltransferase, putative, expressed	trans
Os.12235.2.S1_x_at	Bin144	1	30.193	30.469	10.7927	29.9846	30.546	0.167144	LOC_Os04g12820	expressed protein	trans
Os.15402.1.S1_at	Bin144	1	30.193	30.469	28.8433	30.1543	30.501	0.420964	LOC_Os01g52920	expressed protein	cis
Os.2152.1.S1_at	Bin144	1	30.193	30.469	12.0612	29.9846	31.653	0.211603	LOC_Os01g54550	HSF-type D-binding domain containing protein, expressed	cis
Os.27564.1.S1_a_at	Bin144	1	30.193	30.469	32.2691	30.1925	31.653	0.459622	LOC_Os01g52550	ABC transporter, ATP-binding protein, putative, expressed	trans
Os.33816.1.S1_at	Bin144	1	30.193	30.469	31.74	30.1925	30.501	0.495225	LOC_Os01g52610	membrane associated DUF588 domain containing protein, putative, expressed	cis
Os.34960.1.S1_at	Bin144	1	30.193	30.469	4.96874	29.9846	32.718	0.0707123	LOC_Os07g49114	wound-induced protein WI12, putative, expressed	trans
Os.35398.2.S1_x_at	Bin144	1	30.193	30.469	24.4239	30.1925	30.501	0.344776	LOC_Os01g52560	Plant PDR ABC transporter associated domain containing protein, expressed	cis
Os.38212.1.S1_at	Bin144	1	30.193	30.469	175.035	30.1925	30.469	0.970327	LOC_Os01g52810	expressed protein	cis
Os.49133.2.S1_x_at	Bin144	1	30.193	30.469	62.6695	30.1925	30.469	0.617324	LOC_Os01g52851	expressed protein	cis
Os.5027.1.S1_at	Bin144	1	30.193	30.469	21.6834	30.1925	30.562	0.287584	LOC_Os08g41850	expressed protein	trans
Os.52501.1.S1_x_at	Bin144	1	30.193	30.469	103.929	30.1925	30.469	0.877956	LOC_Os01g52810	expressed protein	cis
Os.8190.1.S1_at	Bin144	1	30.193	30.469	21.5979	30.1925	30.546	0.324482	LOC_Os01g54730	expressed protein	trans
Os.942.1.S1_at	Bin144	1	30.193	30.469	40.4927	30.1925	30.469	0.538319	LOC_Os01g52864	transmembrane protein, putative, expressed	cis
Os.953.1.S1_at	Bin144	1	30.193	30.469	13.1262	30.1925	30.501	0.19095	LOC_Os01g53000	trehalose synthase, putative, expressed	cis
Os.953.1.S2_at	Bin144	1	30.193	30.469	21.6801	30.1925	30.546	0.373408	LOC_Os01g53000	trehalose synthase, putative, expressed	cis
Os.13535.1.S1_at	Bin145	1	30.469	30.501	23.6488	30.1925	30.562	0.343989	LOC_Os01g53079	ubiquitin domain-containing protein 1, putative, expressed	cis
Os.2150.1.S1_at	Bin145	1	30.469	30.501	8.1762	29.9846	31.702	0.153038	LOC_Os01g54530	hydrolase, acting on carbon-nitrogen, putative, expressed	cis
Os.32748.1.S1_x_at	Bin145	1	30.469	30.501	38.455	30.1925	31.653	0.558971	LOC_Os01g52851	expressed protein	cis
Os.36961.2.S1_at	Bin145	1	30.469	30.501	31.1155	30.1925	30.546	0.46128	LOC_Os01g53810	peptidase, putative, expressed	trans
Os.41946.1.S1_at	Bin145	1	30.469	30.501	26.4511	30.469	30.546	0.400888	LOC_Os01g53450	aminotransferase, classes I and II, domain containing protein, expressed	trans
OsAffx.11589.2.S1_at	Bin145	1	30.469	30.501	8.20705	30.0769	31.956	0.149565	LOC_Os01g53560	phosphoesterase, putative, expressed	cis
Os.10597.1.S1_at	Bin146	1	30.501	30.546	23.284	30.1925	31.75	0.404071	LOC_Os01g53350	anthocyanidin 5,3-O-glucosyltransferase, putative, expressed	cis
Os.12793.1.S1_x_at	Bin146	1	30.501	30.546	36.534	30.5007	31.653	0.536235	LOC_Os01g54340	plant-specific domain TIGR01615 family protein, expressed	cis
Os.15356.1.S1_at	Bin146	1	30.501	30.546	5.75131	29.9846	32.718	0.099854	LOC_Os01g55360	phosphatidate cytidylyltransferase, putative, expressed	cis
Os.27322.1.S1_x_at	Bin146	1	30.501	30.546	24.2393	30.1925	30.562	0.399234	LOC_Os01g52640	suppressor of phythchrome A, putative, expressed	cis
Os.32721.1.S1_at	Bin146	1	30.501	30.546	28.6263	30.469	31.653	0.437496	LOC_Os01g53330	anthocyanidin 5,3-O-glucosyltransferase, putative, expressed	cis
Os.32787.2.S1_x_at	Bin146	1	30.501	30.546	8.19361	30.1543	31.75	0.0995245	LOC_Os01g34670	transposon protein, putative, unclassified, expressed	trans
Os.34156.1.S1_a_at	Bin146	1	30.501	30.546	19.1484	30.1925	32.106	0.257993	LOC_Os01g54240	nucleoporin, putative, expressed	cis
Os.37745.1.S1_at	Bin146	1	30.501	30.546	10.5788	30.1925	31.653	0.220666	LOC_Os01g53090	pathogen-related protein, putative, expressed	cis
Os.38258.2.S1_at	Bin146	1	30.501	30.546	8.49232	30.0769	31.854	0.150089	LOC_Os01g56070	RING finger protein, putative, expressed	trans
Os.8190.2.S1_x_at	Bin146	1	30.501	30.546	24.1912	30.469	31.653	0.3427	LOC_Os01g54730	expressed protein	cis
OsAffx.11589.1.S1_x_at	Bin146	1	30.501	30.546	15.6063	30.1925	31.702	0.260952	LOC_Os01g53560	phosphoesterase, putative, expressed	cis
OsAffx.29620.1.S1_at	Bin146	1	30.501	30.546	6.32432	29.9846	32.243	0.108535	LOC_Os08g41500	ubiquitin-associated protein, putative, expressed	trans
Os.16429.1.S1_at	Bin147	1	30.546	30.562	32.0834	30.1925	31.702	0.4228	LOC_Os01g52630	regulator of chromosome condensation, putative, expressed	cis
Os.2131.1.S1_at	Bin147	1	30.546	30.562	10.2026	30.1925	31.854	0.159151	LOC_Os01g54370	dihydropyrimidise, putative, expressed	cis
Os.2135.1.S1_at	Bin147	1	30.546	30.562	14.5289	30.1543	31.956	0.248505	LOC_Os01g54400	VQ domain containing protein, putative, expressed	cis
Os.31669.1.S1_x_at	Bin147	1	30.546	30.562	45.8796	30.5458	31.702	0.568045	LOC_Os01g53370	anthocyanidin 5,3-O-glucosyltransferase, putative, expressed	cis
Os.36961.1.S1_at	Bin147	1	30.546	30.562	56.7323	30.5007	31.653	0.68284	LOC_Os01g53810	peptidase, putative, expressed	cis
Os.37851.2.S1_x_at	Bin147	1	30.546	30.562	6.10467	29.9846	32.718	0.119222	LOC_Os01g54010	peptidase, putative, expressed	cis
Os.45878.1.S1_at	Bin147	1	30.546	30.562	9.98259	30.1543	31.956	0.129494	LOC_Os01g21310	expressed protein	trans
Os.8233.1.S1_at	Bin147	1	30.546	30.562	28.7933	30.5007	31.653	0.421674	LOC_Os01g54480	serine/threonine protein kise, putative, expressed	cis
Os.8233.1.S1_s_at	Bin147	1	30.546	30.562	22.7456	30.1925	31.854	0.357492	LOC_Os01g54480	serine/threonine protein kise, putative, expressed	cis
OsAffx.30676.1.S1_x_at	Bin147	1	30.546	30.562	8.85216	29.9846	31.854	0.121583	LOC_Os10g34920	secretory protein, putative, expressed	trans
OsAffx.11589.1.S1_at	Bin148	1	30.562	30.89	12.1923	30.1925	31.854	0.180245	LOC_Os01g53560	phosphoesterase, putative, expressed	cis
OsAffx.23781.1.S1_x_at	Bin148	1	30.562	30.89	55.2824	30.5458	31.653	0.690587	LOC_Os01g53810	peptidase, putative, expressed	cis
Os.15679.1.S1_s_at	Bin149	1	30.89	30.972	8.47883	30.1543	31.702	0.133416	LOC_Os08g35210	ferric reductase, putative, expressed	trans	OsrbohE
Os.17701.2.S1_at	Bin149	1	30.89	30.972	6.35352	29.9846	32.718	0.151279	LOC_Os01g55490	transcriptiol regulator family protein, putative, expressed	cis
Os.25227.1.S1_x_at	Bin149	1	30.89	30.972	38.5082	30.5623	31.75	0.492488	LOC_Os01g53450	aminotransferase, classes I and II, domain containing protein, expressed	cis
Os.27176.1.S1_at	Bin149	1	30.89	30.972	5.50234	29.9846	32.243	0.0990373	LOC_Os09g28354	CPuORF39 - conserved peptide uORF-containing transcript, expressed	trans
Os.27509.1.S1_at	Bin149	1	30.89	30.972	51.6218	30.5458	31.702	0.617703	LOC_Os01g53790	stress-induced protein, putative, expressed	cis
Os.27860.3.S1_x_at	Bin149	1	30.89	30.972	11.1307	30.5458	31.956	0.159014	LOC_Os01g53710	dual specificity protein phosphatase, putative, expressed	cis
Os.38258.1.S1_x_at	Bin149	1	30.89	30.972	9.6552	30.5007	32.718	0.16421	LOC_Os01g56070	RING finger protein, putative, expressed	cis
Os.8558.1.S1_at	Bin149	1	30.89	30.972	5.6784	30.0769	32.718	0.0865783	LOC_Os02g11770	expressed protein	trans
OsAffx.5196.1.S1_at	Bin149	1	30.89	30.972	5.7873	29.9846	31.854	0.0149647	LOC_Os07g03900	lectin-like receptor kise, putative	trans
Os.11608.1.S1_at	Bin150	1	30.972	31.034	7.59911	30.1925	31.956	0.127975	LOC_Os01g53880	OsIAA6 - Auxin-responsive Aux/IAA gene family member, expressed	cis
Os.17437.1.S1_at	Bin150	1	30.972	31.034	101.439	30.5623	31.653	0.873006	LOC_Os01g53390	glucosyltransferase, putative, expressed	cis
Os.20712.2.A1_at	Bin150	1	30.972	31.034	65.2624	30.5458	31.702	0.751923	LOC_Os01g54040	ATP-dependent protease La, putative, expressed	cis
Os.22713.1.S1_at	Bin150	1	30.972	31.034	62.5747	30.5458	31.653	0.709659	LOC_Os01g54940	dehydrogese, putative, expressed	cis
Os.23236.1.S1_at	Bin150	1	30.972	31.034	10.5409	30.5007	31.702	0.164029	LOC_Os01g53900	elongation factor, putative, expressed	cis
Os.23671.1.S1_at	Bin150	1	30.972	31.034	32.3881	30.5458	31.653	0.454466	LOC_Os01g54810	lipase, putative, expressed	cis
Os.25227.1.S1_s_at	Bin150	1	30.972	31.034	36.4906	30.5623	31.75	0.489298	LOC_Os01g53450	aminotransferase, classes I and II, domain containing protein, expressed	cis
Os.25227.2.S1_at	Bin150	1	30.972	31.034	82.672	30.5623	31.653	0.803805	LOC_Os01g53460	anthocyanidin 5,3-O-glucosyltransferase, putative, expressed	cis
Os.27860.1.A1_at	Bin150	1	30.972	31.034	7.46382	30.0769	32.106	0.0992086	LOC_Os01g53710	dual specificity protein phosphatase, putative, expressed	cis
Os.32118.1.S1_at	Bin150	1	30.972	31.034	37.6605	30.5458	31.702	0.505001	LOC_Os01g53570	aluminum-activated malate transporter, putative, expressed	cis
Os.32118.1.S1_x_at	Bin150	1	30.972	31.034	22.1548	30.5007	31.75	0.322819	LOC_Os01g53570	aluminum-activated malate transporter, putative, expressed	cis
Os.32537.1.S1_at	Bin150	1	30.972	31.034	140.329	30.5623	31.653	0.94969	LOC_Os01g54040	ATP-dependent protease La, putative, expressed	cis
Os.32537.1.S1_s_at	Bin150	1	30.972	31.034	137.441	30.5623	31.653	0.944611	LOC_Os01g54040	ATP-dependent protease La, putative, expressed	cis
Os.32537.2.S1_at	Bin150	1	30.972	31.034	94.4913	30.5623	31.653	0.865748	LOC_Os01g54040	ATP-dependent protease La, putative, expressed	cis
Os.32537.2.S1_s_at	Bin150	1	30.972	31.034	112.877	30.5623	31.653	0.899122	LOC_Os01g54040	ATP-dependent protease La, putative, expressed	cis
Os.32564.1.S2_at	Bin150	1	30.972	31.034	70.6895	30.5623	31.653	0.737879	LOC_Os01g54420	dymin family protein, putative, expressed	cis
Os.33221.1.S1_at	Bin150	1	30.972	31.034	33.1819	30.5458	31.854	0.461925	LOC_Os01g54390	S4 domain containing protein, putative, expressed	cis
Os.33722.1.S1_at	Bin150	1	30.972	31.034	90.2082	30.5623	31.653	0.822274	LOC_Os01g53430	anthocyanidin 5,3-O-glucosyltransferase, putative, expressed	cis
Os.34170.1.S1_at	Bin150	1	30.972	31.034	78.7197	30.5623	31.653	0.80105	LOC_Os01g53610	selenium-binding protein, related, putative, expressed	cis
Os.34474.1.S1_at	Bin150	1	30.972	31.034	104.15	30.5623	31.653	0.860723	LOC_Os01g54424	expressed protein	cis
Os.34819.2.S1_x_at	Bin150	1	30.972	31.034	29.1556	30.1925	31.702	0.42001	LOC_Os07g22494	expressed protein	trans
Os.35400.1.S1_at	Bin150	1	30.972	31.034	100.167	30.5623	31.653	0.873005	LOC_Os01g54119	retrotransposon protein, putative, unclassified, expressed	cis
Os.36264.1.S1_x_at	Bin150	1	30.972	31.034	58.9055	30.5623	31.653	0.676154	LOC_Os01g53750	glucan endo-1,3-beta-glucosidase precursor, putative, expressed	cis
Os.36961.1.S1_x_at	Bin150	1	30.972	31.034	56.5525	30.5458	31.653	0.701728	LOC_Os01g53810	peptidase, putative, expressed	cis
Os.36961.2.S1_x_at	Bin150	1	30.972	31.034	55.0632	30.5458	31.653	0.69108	LOC_Os01g53810	peptidase, putative, expressed	cis
Os.40424.1.S1_at	Bin150	1	30.972	31.034	51.5158	30.5007	31.653	0.636186	LOC_Os01g54340	plant-specific domain TIGR01615 family protein, expressed	cis
Os.41946.1.S1_s_at	Bin150	1	30.972	31.034	87.0768	30.5623	31.653	0.822445	LOC_Os01g53450	aminotransferase, classes I and II, domain containing protein, expressed	cis
Os.42141.1.S1_x_at	Bin150	1	30.972	31.034	96.2793	30.5623	31.653	0.85215	LOC_Os01g54190	expressed protein	cis
Os.50571.1.A1_at	Bin150	1	30.972	31.034	67.5519	30.5623	31.653	0.682592	LOC_Os01g53779	expressed protein	cis
Os.53562.1.S1_s_at	Bin150	1	30.972	31.034	46.2592	30.5458	31.702	0.588051	LOC_Os01g53600	farnesyltransferase subunit beta, putative, expressed	cis
Os.5530.1.S1_at	Bin150	1	30.972	31.034	88.9195	30.5623	31.653	0.824418	LOC_Os05g27110	expressed protein	trans
Os.6033.1.S1_at	Bin150	1	30.972	31.034	65.9137	30.5623	31.653	0.728216	LOC_Os01g54860	enoyl-CoA hydratase/isomerase family protein, putative, expressed	cis
Os.6109.1.S1_at	Bin150	1	30.972	31.034	46.0693	30.5458	31.75	0.593133	LOC_Os01g54960	expressed protein	cis
Os.8061.1.S1_at	Bin150	1	30.972	31.034	11.6034	30.469	32.106	0.139274	LOC_Os01g53240	BURP domain containing protein, expressed	cis
Os.9011.1.S1_at	Bin150	1	30.972	31.034	106.689	30.5623	31.653	0.883531	LOC_Os01g53620	expressed protein	cis
OsAffx.23781.1.S1_at	Bin150	1	30.972	31.034	53.9582	30.5458	31.653	0.702673	LOC_Os01g53810	peptidase, putative, expressed	cis
OsAffx.23795.1.S1_at	Bin150	1	30.972	31.034	32.5845	30.5458	31.702	0.467933	LOC_Os01g54930	one zinc finger protein, putative, expressed	cis
OsAffx.30106.1.S1_at	Bin150	1	30.972	31.034	5.77134	30.1543	31.854	0.0731699	LOC_Os09g31170	expressed protein	trans
OsAffx.9441.1.S1_at	Bin150	1	30.972	31.034	49.8272	30.5458	31.653	0.605599	LOC_Os01g54490	osFTL9 FT-Like9 homologous to Flowering Locus T gene; contains Pfam profile PF01161: Phosphatidylethanolamine-binding protein	cis
Os.17293.1.S1_at	Bin151	1	31.034	31.052	12.0137	30.1543	32.106	0.190875	LOC_Os01g54580	transporter family protein, putative, expressed	cis
Os.2128.1.S1_at	Bin151	1	31.034	31.052	20.4175	30.5007	31.702	0.311042	LOC_Os01g54350	protein kise domain containing protein, expressed	cis
Os.30909.1.S1_at	Bin151	1	31.034	31.052	5.52543	29.9846	32.106	0.112641	LOC_Os01g09190	expressed protein	trans
Os.31669.1.S1_at	Bin151	1	31.034	31.052	15.8091	30.5007	32.718	0.242264	LOC_Os01g53370	anthocyanidin 5,3-O-glucosyltransferase, putative, expressed	cis
Os.34819.3.S1_x_at	Bin151	1	31.034	31.052	8.29244	30.0769	32.106	0.136693	LOC_Os07g22494	expressed protein	trans
Os.36029.1.S1_at	Bin151	1	31.034	31.052	17.2444	30.469	31.653	0.384424	LOC_Os01g53280	50S ribosomal protein L20, putative, expressed	cis
Os.5530.2.S1_x_at	Bin151	1	31.034	31.052	46.0725	30.5623	31.653	0.597205	LOC_Os05g27110	expressed protein	trans
Os.5530.3.S1_x_at	Bin151	1	31.034	31.052	43.2655	30.5623	31.702	0.580597	LOC_Os05g27110	expressed protein	trans
OsAffx.2326.1.S1_at	Bin151	1	31.034	31.052	17.526	30.5458	31.702	0.261761	LOC_Os01g53800	glutamate carboxypeptidase 2, putative, expressed	cis
OsAffx.2326.1.S1_x_at	Bin151	1	31.034	31.052	21.3777	30.5458	31.702	0.333497	LOC_Os01g53800	glutamate carboxypeptidase 2, putative, expressed	cis
OsAffx.2326.2.S1_at	Bin151	1	31.034	31.052	14.502	30.1925	31.702	0.251052	LOC_Os01g53800	glutamate carboxypeptidase 2, putative, expressed	cis
Os.24889.1.S1_at	Bin153	1	31.653	31.702	16.1174	30.469	31.956	0.247875	LOC_Os01g55040	1,3-beta-glucan synthase component, putative, expressed	cis
Os.35440.1.S2_a_at	Bin153	1	31.653	31.702	74.4764	31.6526	31.702	0.762652	LOC_Os01g55094	expressed protein	cis
Os.11775.1.S2_at	Bin154	1	31.702	31.75	12.5733	30.5007	32.177	0.154046	LOC_Os01g53920	receptor-like protein kise 5 precursor, putative, expressed	cis
Os.12328.1.S1_at	Bin154	1	31.702	31.75	7.01167	29.9846	32.243	0.114028	LOC_Os04g56160	plasma membrane ATPase, putative, expressed	trans
Os.12338.1.S1_at	Bin154	1	31.702	31.75	6.38045	30.469	32.718	0.099129	LOC_Os05g42330	secretory carrier-associated membrane protein, putative, expressed	trans
Os.23673.1.S1_at	Bin154	1	31.702	31.75	66.6824	31.7016	31.75	0.732487	LOC_Os01g55290	PPR repeat domain containing protein, putative, expressed	cis
Os.27988.1.A1_at	Bin154	1	31.702	31.75	6.67126	30.5623	32.106	0.0524875	LOC_Os04g43050	Dicer, putative, expressed	trans	OsDCL4
Os.3427.1.S1_at	Bin154	1	31.702	31.75	28.1119	30.5623	31.854	0.408212	LOC_Os01g53294	respiratory burst oxidase protein B, putative, expressed	cis	OsrbohA
Os.42075.1.A1_x_at	Bin154	1	31.702	31.75	79.5555	31.7016	31.75	0.793372	LOC_Os01g55290	PPR repeat domain containing protein, putative, expressed	cis
Os.5680.1.S1_at	Bin154	1	31.702	31.75	5.0497	30.0769	32.718	0.0102534	LOC_Os06g10480	expressed protein	trans
Os.6199.2.A1_at	Bin154	1	31.702	31.75	7.4115	30.0769	32.177	0.149506	LOC_Os01g53890	R methyltransferase, TrmH family protein, putative, expressed	cis
Os.9679.1.S1_at	Bin154	1	31.702	31.75	6.31039	30.469	32.718	0.0829159	LOC_Os11g07830	dirigent, putative, expressed	trans
OsAffx.11594.1.S1_at	Bin154	1	31.702	31.75	6.28913	30.5007	32.718	0.0797084	LOC_Os01g53930	hexokise, putative, expressed	cis
OsAffx.20681.1.S1_at	Bin154	1	31.702	31.75	5.40987	29.9846	32.718	0.116309	LOC_Os06g10750	integral membrane protein DUF6 containing protein, expressed	trans
OsAffx.21624.1.S1_s_at	Bin154	1	31.702	31.75	7.67113	30.5623	32.243	0.126188	LOC_Os01g54440	expressed protein	cis
OsAffx.32060.1.S1_s_at	Bin154	1	31.702	31.75	6.56128	30.1543	32.718	0.0718452	LOC_Os12g36860	pathogenesis-related protein 10, putative, expressed	trans
Os.12268.1.S1_at	Bin155	1	31.75	31.854	5.04594	30.1925	32.718	0.0722845	LOC_Os02g53180	1-aminocyclopropane-1-carboxylate oxidase protein, putative, expressed	trans
Os.27829.1.S1_at	Bin155	1	31.75	31.854	12.885	31.6526	32.896	0.224053	LOC_Os01g55750	TCP family transcription factor, putative, expressed	cis
Os.33076.1.S1_at	Bin155	1	31.75	31.854	10.9938	30.5623	32.177	0.150611	LOC_Os01g55530	AP003256-AK101847 - NBS/LRR genes that are S-rich,divergent TIR, divergent NBS, expressed	cis
Os.33221.2.S1_x_at	Bin155	1	31.75	31.854	27.6303	30.5458	31.854	0.338941	LOC_Os01g54390	S4 domain containing protein, putative, expressed	cis
Os.37516.1.S1_at	Bin155	1	31.75	31.854	7.51325	30.1543	32.324	0.115824	LOC_Os06g44870	expressed protein	trans
Os.4633.1.S1_at	Bin155	1	31.75	31.854	5.15675	30.0769	32.896	0.0830692	LOC_Os01g59970	expressed protein	trans
Os.54312.1.S1_at	Bin155	1	31.75	31.854	5.60924	30.0769	32.718	0.0862087	LOC_Os11g05570	RSEH2A - Putative ribonuclease H2 large subunit, expressed	trans
Os.6706.2.S1_x_at	Bin155	1	31.75	31.854	27.3246	31.7016	32.106	0.420987	LOC_Os01g55590	AMP-binding enzyme, putative, expressed	cis
Os.9803.1.S1_a_at	Bin155	1	31.75	31.854	11.8427	31.7016	32.718	0.150612	LOC_Os01g55170	la domain containing protein, expressed	cis
OsAffx.11613.1.S1_x_at	Bin155	1	31.75	31.854	16.6348	31.6526	31.956	0.276527	LOC_Os01g55590	AMP-binding enzyme, putative, expressed	trans
OsAffx.5686.1.S1_at	Bin155	1	31.75	31.854	7.79052	30.1925	32.718	0.087955	LOC_Os08g02820	plant protein of unknown function domain containing protein	trans
Os.16746.1.S1_x_at	Bin156	1	31.854	31.956	7.87055	31.7504	32.718	0.0949646	LOC_Os01g55720	expressed protein	cis
Os.27063.1.S1_at	Bin156	1	31.854	31.956	5.30045	30.1925	32.718	0.0891597	LOC_Os03g60850	peptide transporter PTR2, putative, expressed	trans
Os.54725.1.S1_at	Bin156	1	31.854	31.956	19.1571	31.7504	32.177	0.288515	LOC_Os01g55390	retrotransposon protein, putative, unclassified, expressed	cis
Os.11766.1.S1_at	Bin157	1	31.956	32.106	7.68635	31.7016	32.718	0.142134	LOC_Os07g36170	chitin-inducible gibberellin-responsive protein, putative, expressed	trans
Os.25428.1.S1_at	Bin157	1	31.956	32.106	95.2466	31.9555	32.106	0.845012	LOC_Os01g55700	NLI interacting factor-like phosphatase, putative, expressed	cis
Os.32856.1.S2_at	Bin157	1	31.956	32.106	60.5205	31.9555	32.106	0.766453	LOC_Os01g55450	CAMK_KIN1/SNF1/Nim1_like.11 - CAMK includes calcium/calmodulin depedent protein kises, expressed	cis	OsCIPK12
Os.36194.1.S1_at	Bin157	1	31.956	32.106	12.8256	30.469	32.718	0.178913	LOC_Os01g14090	kinesin motor domain containing protein, putative, expressed	trans
Os.42065.1.S1_x_at	Bin157	1	31.956	32.106	37.1323	31.7016	32.106	0.497171	LOC_Os01g55590	AMP-binding enzyme, putative, expressed	cis
Os.45948.1.A1_at	Bin157	1	31.956	32.106	95.9594	31.9555	32.106	0.85334	LOC_Os01g55670	expressed protein	cis
Os.9.1.S1_at	Bin157	1	31.956	32.106	125.645	31.9555	32.106	0.927239	LOC_Os01g55540	aminotransferase, classes I and II, domain containing protein, expressed	cis	OsAAT2
OsAffx.32249.1.S1_at	Bin157	1	31.956	32.106	6.20095	29.9846	32.718	0.130521	LOC_Os12g33962	uncharacterized tatC-like protein ymf16, putative, expressed	trans
[truncated: 11,649 more rows]

## Sheet: Supplementary Table S4
Supplementary Table S4. The information of observed trans-eQTLs, expected trans-eQTLs and e-traits with cis-QTLs in 1619 bins. The bins with "***" means a trans-eQTL hotspots. We also performed a χ² test for goodness-of-fit between observed and expected trans-eQTLs, followed by calculating the SR, and a hypergeometric test for observed trans-eQTLs and e-trait with cis-eQTL in the bins.We found th…
	Chr	genetic	Start	Stop	Bin_size(Mb)	observed trans-eQTL	expected trans-eQTL	etrait with cis-eQTL	observed etraits	SR (observed trans-eQTLs and expected trans-eQTLs)	p value (observed trans-eQTLs and e-trait with cis-eQTL)	***
Bin1	1	0	0	0.565	0.565	0	13	46	81	-3.59
Bin2	1	0.24	0.565	0.599	0.034	6	1	5	6	5.03	0.178802
Bin3	1	0.723	0.599	0.922	0.324	5	7	26	27	-0.73
Bin4	1	1.453	0.922	1.075	0.153	1	4	8	16	-1.49
Bin5	1	2.433	1.075	1.147	0.072	0	2	0	0	-1.41
Bin6	1	2.673	1.147	1.221	0.074	2	2	2	12	0.01
Bin7	1	4.694	1.221	1.32	0.099	2	2	0	4	0.01	0.165794
Bin8	1	4.933	1.32	1.506	0.186	3	4	3	16	-0.48
Bin9	1	5.663	1.506	1.553	0.047	4	1	2	5	3.02	0.349692
Bin10	1	6.146	1.553	1.715	0.162	3	4	0	8	-0.48	0.0674906
Bin11	1	7.381	1.715	1.735	0.02	0	1	0	0	-1
Bin12	1	7.621	1.735	1.783	0.048	1	1	1	6	0.01
Bin13	1	8.351	1.783	1.95	0.167	1	4	4	19	-1.49
Bin14	1	9.843	1.95	2.225	0.275	0	6	3	20	-2.44
Bin15	1	11.336	2.225	2.384	0.159	1	4	3	14	-1.49
Bin16	1	11.576	2.384	2.669	0.285	0	7	12	22	-2.63
Bin17	1	11.816	2.669	2.758	0.089	0	2	5	9	-1.41
Bin18	1	12.055	2.758	2.958	0.2	0	5	4	16	-2.23
Bin19	1	13.29	2.958	3.443	0.484	0	11	4	46	-3.3
Bin20	1	14.271	3.443	3.517	0.075	2	2	13	21	0.01
Bin21	1	14.51	3.517	3.583	0.066	0	2	1	2	-1.41
Bin22	1	15.491	3.583	3.614	0.032	1	1	1	5	0.01
Bin23	1	15.974	3.614	3.661	0.047	1	1	2	3	0.01
Bin24	1	16.457	3.661	3.696	0.034	4	1	3	3	3.02	0.339332
Bin25	1	16.94	3.696	4.307	0.611	2	14	9	68	-3.19
Bin26	1	22.179	4.307	4.411	0.105	8	2	3	13	4.28	0.13059
Bin27	1	23.159	4.411	4.546	0.134	1	3	4	15	-1.14
Bin28	1	23.399	4.546	4.584	0.039	1	1	0	1	0.01	0.407213
Bin29	1	24.38	4.584	4.645	0.06	0	1	0	2	-1
Bin30	1	24.863	4.645	4.75	0.105	0	2	3	12	-1.41
Bin31	1	26.097	4.75	4.915	0.166	2	4	5	14	-0.99
Bin32	1	26.58	4.915	5.029	0.114	0	3	3	13	-1.72
Bin33	1	27.064	5.029	5.167	0.137	26	3	0	10	13.36	6.78103e-11	***
Bin34	1	30.477	5.167	5.249	0.083	30	2	2	3	19.91	1.71436e-09	***
Bin35	1	30.717	5.249	5.319	0.07	7	2	2	5	3.57	0.0825768
Bin36	1	31.2	5.319	5.374	0.055	40	1	1	3	39.19	1.27356e-14	***
Bin37	1	31.683	5.374	5.408	0.034	169	1	3	7	168.8	0	***
Bin38	1	32.918	5.408	5.488	0.081	33	2	3	9	22.04	2.10115e-09	***
Bin39	1	33.648	5.488	5.677	0.189	35	4	6	9	15.59	3.24205e-07	***
Bin40	1	33.887	5.677	5.747	0.069	25	2	1	5	16.35	6.12835e-09	***
Bin41	1	34.127	5.747	5.761	0.015	62	1	1	3	61.3	0	***
Bin42	1	34.61	5.761	5.919	0.157	68	4	7	12	32.17	0	***
Bin43	1	34.85	5.919	6.04	0.121	111	3	4	13	62.66	0	***
Bin44	1	35.09	6.04	6.215	0.175	32	4	2	5	14.08	3.21152e-10	***
Bin45	1	35.33	6.215	6.232	0.017	6	1	0	1	5.03	0.00454801	***
Bin46	1	36.06	6.232	6.272	0.04	79	1	0	4	78.38	0	***
Bin47	1	36.299	6.272	6.531	0.259	60	6	15	20	22.17	5.22991e-08	***
Bin48	1	36.783	6.531	6.597	0.065	56	1	4	6	55.27	0	***
Bin49	1	37.266	6.597	6.791	0.194	28	4	1	15	12.08	4.57737e-10	***
Bin50	1	38.246	6.791	7.392	0.601	77	14	2	62	16.95	0	***
Bin51	1	49.836	7.392	8.381	0.989	56	23	4	92	6.96	0	***
Bin52	1	52.962	8.381	8.689	0.308	19	7	0	28	4.58	3.74938e-08	***
Bin53	1	53.692	8.689	8.797	0.108	3	2	1	9	0.72	0.294911
Bin54	1	53.932	8.797	9.185	0.388	3	9	11	43	-1.98
Bin55	1	54.415	9.185	9.221	0.036	0	1	4	4	-1
Bin56	1	54.655	9.221	9.387	0.165	2	4	9	20	-0.99
Bin57	1	61.217	9.387	9.712	0.325	0	7	0	28	-2.63
Bin58	1	61.457	9.712	9.879	0.167	0	4	0	14	-1.99
Bin59	1	62.949	9.879	10.481	0.602	4	14	3	32	-2.65	0.339332
Bin60	1	63.93	10.481	10.588	0.108	0	2	1	6	-1.41
Bin61	1	64.413	10.588	10.617	0.028	2	1	0	0	1.01	0.165794
Bin62	1	64.653	10.617	10.721	0.104	0	2	3	6	-1.41
Bin63	1	65.136	10.721	10.924	0.203	1	5	3	6	-1.78
Bin64	1	65.376	10.924	10.963	0.04	2	1	0	0	1.01	0.165794
Bin65	1	66.356	10.963	11.559	0.596	1	14	1	24	-3.46
Bin66	1	70.966	11.559	12.087	0.528	3	12	1	27	-2.58	0.294911
Bin67	1	71.947	12.087	12.189	0.102	1	2	0	1	-0.7	0.407213
Bin68	1	72.187	12.189	12.366	0.177	1	4	0	12	-1.49	0.407213
Bin69	1	74.477	12.366	12.659	0.293	2	7	6	13	-1.87
Bin70	1	74.717	12.659	12.685	0.026	0	1	1	3	-1
Bin71	1	75.2	12.685	12.772	0.087	4	2	2	5	1.43	0.349692
Bin72	1	76.18	12.772	13.278	0.506	2	12	2	12	-2.87
Bin73	1	76.42	13.278	13.532	0.254	4	6	7	11	-0.8
Bin74	1	76.66	13.532	13.948	0.416	0	10	13	16	-3.15
Bin75	1	76.9	13.948	14.04	0.093	2	2	0	1	0.01	0.165794
Bin76	1	77.14	14.04	14.117	0.077	5	2	1	2	2.14	0.0814544
Bin77	1	77.379	14.117	14.252	0.135	2	3	1	2	-0.56	0.482837
Bin78	1	77.619	14.252	14.362	0.11	0	3	3	8	-1.72
Bin79	1	78.349	14.362	14.485	0.123	3	3	2	4	0.02	0.429345
Bin80	1	78.589	14.485	14.529	0.044	2	1	1	5	1.01	0.482837
Bin81	1	79.569	14.529	14.624	0.095	1	2	4	4	-0.7
Bin82	1	79.809	14.624	15.294	0.671	4	15	23	37	-2.82
Bin83	1	80.539	15.294	15.492	0.197	3	5	2	7	-0.88	0.429345
Bin84	1	80.779	15.492	17.608	2.116	3	49	16	73	-6.54
Bin85	1	81.019	17.608	18.331	0.723	5	17	11	44	-2.89
Bin86	1	81.749	18.331	18.379	0.048	1	1	0	0	0.01	0.407213
Bin87	1	81.989	18.379	18.408	0.029	0	1	1	1	-1
Bin88	1	82.228	18.408	18.529	0.12	1	3	1	4	-1.14
Bin89	1	82.711	18.529	18.778	0.249	5	6	4	17	-0.39	0.251409
Bin90	1	83.692	18.778	19.199	0.421	8	10	8	22	-0.61
Bin91	1	83.932	19.199	19.3	0.101	4	2	1	6	1.43	0.160086
Bin92	1	84.415	19.3	19.516	0.216	1	5	9	14	-1.78
Bin93	1	84.655	19.516	19.55	0.035	1	1	0	2	0.01	0.407213
Bin94	1	84.894	19.55	19.97	0.42	0	10	4	7	-3.15
Bin95	1	85.134	19.97	20.344	0.374	0	9	9	17	-2.99
Bin96	1	85.374	20.344	20.435	0.091	3	2	2	3	0.72	0.429345
Bin97	1	85.857	20.435	20.463	0.028	4	1	0	0	3.02	0.027469
Bin98	1	86.34	20.463	20.478	0.015	1	1	0	0	0.01	0.407213
Bin99	1	87.07	20.478	20.557	0.078	6	2	4	11	2.86	0.307222
Bin100	1	87.8	20.557	20.923	0.366	4	8	11	20	-1.39
Bin101	1	88.283	20.923	20.941	0.019	1	1	1	2	0.01
Bin102	1	88.523	20.941	21.185	0.244	3	6	4	25	-1.21
Bin103	1	90.278	21.185	22.023	0.837	2	19	0	32	-3.88	0.165794
Bin104	1	98.63	22.023	22.536	0.513	0	12	11	29	-3.45
Bin105	1	98.87	22.536	22.576	0.041	0	1	3	3	-1
Bin106	1	99.11	22.576	22.651	0.075	3	2	5	9	0.72
Bin107	1	99.35	22.651	22.723	0.072	4	2	0	6	1.43	0.027469
Bin108	1	99.833	22.723	22.779	0.057	0	1	2	8	-1
Bin109	1	100.073	22.779	22.836	0.057	0	1	0	6	-1
Bin110	1	100.556	22.836	22.891	0.055	1	1	0	1	0.01	0.407213
Bin111	1	100.795	22.891	22.988	0.097	2	2	5	13	0.01
Bin112	1	101.279	22.988	23.081	0.093	3	2	8	11	0.72
Bin113	1	102.009	23.081	23.231	0.15	2	3	3	8	-0.56
Bin114	1	102.492	23.231	23.24	0.008	0	1	0	1	-1
Bin115	1	102.731	23.24	23.455	0.215	2	5	4	5	-1.33
Bin116	1	103.461	23.455	23.624	0.169	0	4	11	17	-1.99
Bin117	1	103.701	23.624	23.677	0.053	0	1	3	3	-1
Bin118	1	104.184	23.677	23.92	0.244	8	6	3	20	0.84	0.13059
Bin119	1	105.677	23.92	23.973	0.052	9	1	6	7	8.05	0.24621
Bin120	1	106.657	23.973	24.074	0.101	1	2	0	0	-0.7	0.407213
Bin121	1	106.897	24.074	24.185	0.11	1	3	6	12	-1.14
Bin122	1	107.137	24.185	24.404	0.219	2	5	0	28	-1.33	0.165794
Bin123	1	113.026	24.404	24.562	0.158	0	4	1	12	-1.99
Bin124	1	113.266	24.562	24.767	0.206	0	5	2	20	-2.23
Bin125	1	113.996	24.767	24.821	0.054	1	1	2	7	0.01
Bin126	1	114.236	24.821	24.867	0.046	0	1	2	4	-1
Bin127	1	114.475	24.867	25.124	0.257	4	6	1	21	-0.8	0.160086
Bin128	1	115.205	25.124	25.451	0.327	2	8	1	21	-2.1	0.482837
Bin129	1	115.445	25.451	26.243	0.791	0	18	1	54	-4.22
Bin130	1	118.571	26.243	26.832	0.589	4	14	1	36	-2.65	0.160086
Bin131	1	118.811	26.832	27.324	0.492	2	11	0	49	-2.7	0.165794
Bin132	1	126.793	27.324	27.997	0.673	31	15	2	58	4.19	7.42868e-10	***
Bin133	1	128.027	27.997	28.11	0.114	3	3	4	14	0.02
Bin134	1	128.267	28.11	28.397	0.287	6	7	13	42	-0.35
Bin135	1	128.75	28.397	28.442	0.045	1	1	1	3	0.01
Bin136	1	129.48	28.442	28.615	0.172	11	4	5	27	3.54	0.154216
Bin137	1	129.72	28.615	28.666	0.052	7	1	0	6	6.04	0.00185012	***
Bin138	1	129.96	28.666	28.826	0.16	3	4	4	20	-0.48
Bin139	1	130.199	28.826	28.956	0.13	1	3	0	5	-1.14	0.407213
Bin140	1	130.929	28.956	29.985	1.028	1	24	0	92	-4.67	0.407213
Bin141	1	134.635	29.985	30.077	0.092	6	2	10	15	2.86
Bin142	1	135.118	30.077	30.154	0.077	2	2	3	5	0.01
Bin143	1	135.358	30.154	30.193	0.038	4	1	2	5	3.02	0.349692
Bin144	1	136.088	30.193	30.469	0.276	5	6	12	29	-0.39
Bin145	1	136.327	30.469	30.501	0.032	2	1	0	3	1.01	0.165794
Bin146	1	136.567	30.501	30.546	0.045	3	1	2	5	2.02	0.429345
Bin147	1	136.807	30.546	30.562	0.017	2	1	0	1	1.01	0.165794
Bin148	1	137.047	30.562	30.89	0.328	0	8	24	33	-2.82
Bin149	1	137.287	30.89	30.972	0.082	4	2	11	12	1.43
Bin150	1	137.526	30.972	31.034	0.062	3	1	5	8	2.02
Bin151	1	137.766	31.034	31.052	0.018	4	1	0	0	3.02	0.027469
Bin152	1	138.006	31.052	31.653	0.601	0	14	34	69	-3.72
Bin153	1	138.246	31.653	31.702	0.049	0	1	1	5	-1
Bin154	1	138.486	31.702	31.75	0.049	7	1	1	4	6.04	0.0188852
Bin155	1	138.726	31.75	31.854	0.103	6	2	3	11	2.86	0.281398
Bin156	1	138.965	31.854	31.956	0.102	1	2	3	4	-0.7
Bin157	1	139.205	31.956	32.106	0.15	3	3	9	25	0.02
Bin158	1	139.688	32.106	32.177	0.071	4	2	3	8	1.43	0.339332
Bin159	1	140.171	32.177	32.243	0.066	10	2	2	8	5.7	0.0119204
Bin160	1	140.654	32.243	32.324	0.081	8	2	4	5	4.28	0.23776
Bin161	1	140.894	32.324	32.718	0.394	7	9	4	51	-0.64	0.291948
Bin162	1	144.02	32.718	32.896	0.178	13	4	7	14	4.54	0.201386
Bin163	1	145.255	32.896	33.285	0.388	5	9	15	31	-1.31
Bin164	1	145.495	33.285	33.617	0.332	12	8	10	25	1.45	0.0585527
Bin165	1	145.734	33.617	33.842	0.225	1	5	13	30	-1.78
Bin166	1	145.974	33.842	34.682	0.84	9	19	39	80	-2.26
Bin167	1	146.214	34.682	34.744	0.062	9	1	1	4	8.05	0.00401838	***
Bin168	1	146.454	34.744	34.86	0.116	6	3	6	9	1.76
Bin169	1	146.937	34.86	35.075	0.215	5	5	7	23	0.02
Bin170	1	147.177	35.075	35.134	0.059	6	1	1	2	5.03	0.0397807
Bin171	1	147.66	35.134	35.542	0.408	4	9	13	45	-1.65
Bin172	1	148.143	35.542	35.645	0.103	4	2	5	6	1.43
Bin173	1	148.383	35.645	35.774	0.129	4	3	4	26	0.6
Bin174	1	148.623	35.774	35.965	0.191	9	4	3	24	2.53	0.079727
Bin175	1	149.857	35.965	36.27	0.305	8	7	1	26	0.4	0.00878099
Bin176	1	150.097	36.27	36.538	0.268	11	6	8	27	2.07	0.169886
Bin177	1	150.337	36.538	37.332	0.793	24	18	9	75	1.46	0.0165078
Bin178	1	152.357	37.332	37.623	0.291	3	7	0	34	-1.49	0.0674906
Bin179	1	152.597	37.623	37.835	0.212	6	5	3	23	0.47	0.281398
Bin180	1	152.837	37.835	37.86	0.024	3	1	1	2	2.02	0.294911
Bin181	1	153.077	37.86	37.96	0.1	6	2	5	15	2.86	0.178802
Bin182	1	153.807	37.96	38.075	0.115	12	3	3	8	5.24	0.0140643
Bin183	1	154.047	38.075	38.201	0.125	3	3	1	9	0.02	0.294911
Bin184	1	154.776	38.201	38.343	0.142	3	3	4	17	0.02
Bin185	1	155.016	38.343	38.367	0.024	1	1	0	0	0.01	0.407213
Bin186	1	155.256	38.367	38.418	0.051	0	1	0	5	-1
Bin187	1	157.011	38.418	38.631	0.214	6	5	3	19	0.47	0.281398
Bin188	1	158.245	38.631	39.021	0.39	1	9	5	40	-2.65
Bin189	1	160.536	39.021	39.109	0.087	1	2	5	14	-0.7
Bin190	1	161.019	39.109	39.351	0.242	1	6	0	20	-2.03	0.407213
Bin191	1	161.502	39.351	39.782	0.431	3	10	0	48	-2.19	0.0674906
Bin192	1	163.522	39.782	39.82	0.038	14	1	1	4	13.07	6.94386e-05	***
Bin193	1	163.762	39.82	40.119	0.299	6	7	0	32	-0.35	0.00454801
Bin194	1	174.495	40.119	40.47	0.351	6	8	0	33	-0.68	0.00454801
Bin195	1	178.2	40.47	40.64	0.17	0	4	0	16	-1.99
Bin196	1	178.44	40.64	40.894	0.254	4	6	3	32	-0.8	0.339332
Bin197	1	182.744	40.894	40.961	0.068	1	2	2	6	-0.7
Bin198	1	183.227	40.961	41.089	0.128	2	3	1	17	-0.56	0.482837
Bin199	1	188.149	41.089	41.695	0.606	1	14	0	39	-3.46	0.407213
Bin200	1	188.632	41.695	41.764	0.069	1	2	5	8	-0.7
Bin201	1	189.362	41.764	41.821	0.057	3	1	2	3	2.02	0.429345
Bin202	1	190.343	41.821	41.97	0.15	0	3	11	23	-1.72
Bin203	1	190.826	41.97	42.051	0.081	1	2	4	9	-0.7
Bin204	1	191.556	42.051	42.069	0.018	1	1	0	1	0.01	0.407213
Bin205	1	192.039	42.069	42.089	0.02	1	1	0	4	0.01	0.407213
Bin206	1	192.279	42.089	42.181	0.093	2	2	4	8	0.01
Bin207	1	192.762	42.181	42.212	0.031	5	1	1	1	4.03	0.0814544
Bin208	1	193.742	42.212	42.249	0.037	4	1	1	9	3.02	0.160086
Bin209	1	194.225	42.249	42.315	0.066	1	2	7	13	-0.7
Bin210	1	194.955	42.315	42.374	0.059	3	1	4	11	2.02
Bin211	1	195.438	42.374	42.422	0.049	1	1	5	8	0.01
Bin212	1	196.168	42.422	42.782	0.359	1	8	25	52	-2.46
Bin213	1	197.661	42.782	42.883	0.101	0	2	1	19	-1.41
Bin214	1	198.144	42.883	42.929	0.046	2	1	1	2	1.01	0.482837
Bin215	1	199.637	42.929	42.957	0.029	3	1	1	1	2.02	0.294911
Bin216	1	199.876	42.957	43.065	0.108	1	2	9	20	-0.7
Bin217	1	200.606	43.065	43.269	0.204	1	5	16	28	-1.78
Bin218	2	0	0	0.106	0.106	2	2	6	17	0.01
Bin219	2	0.24	0.106	0.213	0.107	0	2	1	13	-1.41
Bin220	2	3.945	0.213	0.454	0.242	0	6	0	20	-2.44
Bin221	2	4.675	0.454	0.495	0.04	0	1	1	2	-1
Bin222	2	5.158	0.495	0.568	0.074	0	2	2	7	-1.41
Bin223	2	5.398	0.568	0.704	0.135	0	3	1	5	-1.72
Bin224	2	5.881	0.704	0.771	0.068	1	2	1	3	-0.7
Bin225	2	6.364	0.771	0.831	0.06	0	1	3	9	-1
Bin226	2	6.604	0.831	0.841	0.01	2	1	0	0	1.01	0.165794
Bin227	2	7.584	0.841	0.981	0.14	1	3	3	17	-1.14
Bin228	2	8.565	0.981	1.147	0.166	0	4	2	28	-1.99
Bin229	2	8.805	1.147	1.197	0.051	0	1	4	9	-1
Bin230	2	9.045	1.197	1.236	0.038	0	1	4	11	-1
Bin231	2	9.284	1.236	1.311	0.075	0	2	2	4	-1.41
Bin232	2	10.014	1.311	1.487	0.176	2	4	3	24	-0.99
Bin233	2	10.744	1.487	1.646	0.159	1	4	2	19	-1.49
Bin234	2	13.87	1.646	1.848	0.202	1	5	0	17	-1.78	0.407213
Bin235	2	14.353	1.848	2.095	0.246	5	6	3	27	-0.39	0.345514
Bin236	2	14.593	2.095	2.105	0.01	8	1	0	1	7.04	0.000752496	***
Bin237	2	15.323	2.105	2.571	0.466	0	11	16	28	-3.3
Bin238	2	15.563	2.571	2.647	0.076	2	2	1	9	0.01	0.482837
Bin239	2	16.046	2.647	2.789	0.142	4	3	7	9	0.6
Bin240	2	17.026	2.789	2.828	0.039	2	1	2	6	1.01
Bin241	2	17.509	2.828	3.15	0.323	7	7	11	16	0.02
Bin242	2	17.749	3.15	3.227	0.077	5	2	2	7	2.14	0.237307
Bin243	2	17.989	3.227	3.493	0.266	2	6	5	24	-1.62
Bin244	2	32.373	3.493	4.021	0.528	0	12	0	35	-3.45
Bin245	2	33.354	4.021	4.18	0.159	0	4	0	23	-1.99
Bin246	2	33.593	4.18	4.263	0.083	0	2	1	3	-1.41
Bin247	2	33.833	4.263	4.367	0.104	2	2	3	13	0.01
Bin248	2	34.814	4.367	4.604	0.237	0	5	5	16	-2.23
Bin249	2	36.306	4.604	4.749	0.144	2	3	3	11	-0.56
Bin250	2	36.546	4.749	4.88	0.131	1	3	0	13	-1.14	0.407213
Bin251	2	38.567	4.88	4.993	0.112	3	3	4	10	0.02
Bin252	2	38.806	4.993	5.065	0.072	4	2	1	5	1.43	0.160086
Bin253	2	39.536	5.065	5.399	0.333	1	8	0	28	-2.46	0.407213
Bin254	2	47.153	5.399	5.897	0.498	1	11	1	51	-3
Bin255	2	48.646	5.897	6.087	0.19	2	4	7	17	-0.99
Bin256	2	48.886	6.087	6.236	0.149	2	3	6	12	-0.56
Bin257	2	49.126	6.236	6.387	0.152	4	3	3	4	0.6	0.339332
Bin258	2	50.106	6.387	6.823	0.436	5	10	12	29	-1.56
Bin259	2	54.108	6.823	7.029	0.206	1	5	1	10	-1.78
Bin260	2	54.838	7.029	7.068	0.038	0	1	0	1	-1
Bin261	2	55.078	7.068	7.267	0.199	2	5	1	18	-1.33	0.482837
Bin262	2	55.808	7.267	7.364	0.097	0	2	0	6	-1.41
Bin263	2	61.047	7.364	7.59	0.227	10	5	0	9	2.27	0.00012442
Bin264	2	61.53	7.59	7.838	0.248	13	6	1	12	2.89	0.000158647	***
Bin265	2	61.77	7.838	8.015	0.177	6	4	2	5	1.02	0.144911
Bin266	2	62.01	8.015	8.72	0.705	2	16	16	29	-3.48
Bin267	2	62.493	8.72	8.81	0.09	5	2	2	5	2.14	0.237307
Bin268	2	62.732	8.81	8.897	0.087	4	2	2	5	1.43	0.349692
Bin269	2	63.462	8.897	8.999	0.102	3	2	1	6	0.72	0.294911
Bin270	2	63.702	8.999	9.141	0.142	1	3	4	8	-1.14
Bin271	2	64.185	9.141	9.457	0.317	9	7	1	4	0.78	0.00401838
Bin272	2	64.668	9.457	9.598	0.141	5	3	7	14	1.18
Bin273	2	64.908	9.598	9.924	0.326	2	8	2	7	-2.1
Bin274	2	65.148	9.924	10.189	0.266	2	6	9	15	-1.62
Bin275	2	66.128	10.189	10.748	0.558	5	13	11	28	-2.2
Bin276	2	67.621	10.748	11.096	0.348	4	8	1	17	-1.39	0.160086
Bin277	2	67.861	11.096	12.036	0.94	2	22	3	39	-4.24
Bin278	2	68.101	12.036	12.101	0.065	4	1	1	2	3.02	0.160086
Bin279	2	70.665	12.101	15.858	3.757	7	86	15	123	-8.47
Bin280	2	71.148	15.858	15.88	0.022	1	1	0	1	0.01	0.407213
Bin281	2	71.388	15.88	16.087	0.207	3	5	5	8	-0.88
Bin282	2	71.628	16.087	16.147	0.06	9	1	3	4	8.05	0.079727
Bin283	2	71.868	16.147	16.202	0.055	5	1	1	4	4.03	0.0814544
Bin284	2	72.108	16.202	16.454	0.252	13	6	12	16	2.89	0.00992791	***
Bin285	2	72.348	16.454	16.549	0.096	2	2	1	3	0.01	0.482837
Bin286	2	72.587	16.549	18.065	1.515	3	35	27	48	-5.38
Bin287	2	73.07	18.065	18.126	0.062	0	1	0	2	-1
Bin288	2	73.31	18.126	18.461	0.335	2	8	3	12	-2.1
Bin289	2	73.55	18.461	18.525	0.063	3	1	0	2	2.02	0.0674906
Bin290	2	73.79	18.525	18.638	0.113	1	3	5	6	-1.14
Bin291	2	74.03	18.638	18.691	0.053	2	1	0	1	1.01	0.165794
Bin292	2	74.76	18.691	18.744	0.053	1	1	1	1	0.01
Bin293	2	74.999	18.744	18.803	0.059	2	1	0	1	1.01	0.165794
Bin294	2	75.729	18.803	19.068	0.265	7	6	9	18	0.43
Bin295	2	77.222	19.068	19.192	0.124	6	3	1	8	1.76	0.0397807
Bin296	2	77.462	19.192	19.233	0.041	4	1	0	2	3.02	0.027469
Bin297	2	77.702	19.233	19.299	0.067	0	2	3	8	-1.41
Bin298	2	77.941	19.299	19.497	0.197	1	5	2	12	-1.78
Bin299	2	78.181	19.497	19.568	0.071	2	2	1	1	0.01	0.482837
Bin300	2	78.911	19.568	19.645	0.076	0	2	4	10	-1.41
Bin301	2	79.151	19.645	19.671	0.026	0	1	3	3	-1
Bin302	2	79.634	19.671	19.749	0.078	0	2	3	7	-1.41
Bin303	2	79.874	19.749	19.857	0.108	0	2	6	7	-1.41
Bin304	2	80.357	19.857	19.971	0.114	3	3	3	6	0.02
Bin305	2	81.087	19.971	20.008	0.037	2	1	1	1	1.01	0.482837
Bin306	2	81.57	20.008	20.057	0.049	3	1	0	1	2.02	0.0674906
Bin307	2	81.81	20.057	20.102	0.045	1	1	0	0	0.01	0.407213
Bin308	2	82.293	20.102	20.278	0.176	2	4	8	8	-0.99
Bin309	2	82.776	20.278	20.52	0.242	3	6	2	3	-1.21	0.429345
Bin310	2	83.016	20.52	20.669	0.149	0	3	0	3	-1.72
Bin311	2	136.016	20.669	28.616	7.947	0	183	3	598	-13.46
Bin312	2	136.746	28.616	28.725	0.109	0	3	3	16	-1.72
Bin313	2	137.229	28.725	29.189	0.464	4	11	12	38	-2.09
Bin314	2	138.721	29.189	29.397	0.208	1	5	4	23	-1.78
Bin315	2	138.961	29.397	29.443	0.046	0	1	0	3	-1
Bin316	2	139.444	29.443	29.587	0.145	3	3	3	12	0.02
Bin317	2	139.684	29.587	29.999	0.412	2	9	5	42	-2.32
Bin318	2	140.665	29.999	30.565	0.566	8	13	13	54	-1.36
Bin319	2	140.904	30.565	30.614	0.049	1	1	1	2	0.01
Bin320	2	141.885	30.614	30.76	0.146	3	3	8	15	0.02
Bin321	2	142.125	30.76	30.786	0.026	5	1	0	0	4.03	0.0111781
Bin322	2	143.617	30.786	31.059	0.274	7	6	1	21	0.43	0.0188852
Bin323	2	145.11	31.059	31.209	0.15	2	3	3	15	-0.56
Bin324	2	145.593	31.209	31.251	0.042	1	1	2	5	0.01
Bin325	2	145.833	31.251	31.389	0.138	0	3	5	9	-1.72
Bin326	2	146.316	31.389	31.533	0.144	7	3	8	15	2.34
Bin327	2	146.556	31.533	31.543	0.01	1	1	0	0	0.01	0.407213
Bin328	2	146.795	31.543	31.596	0.053	3	1	1	3	2.02	0.294911
Bin329	2	147.525	31.596	31.646	0.05	2	1	0	2	1.01	0.165794
Bin330	2	147.765	31.646	31.984	0.338	0	8	9	34	-2.82
Bin331	2	148.005	31.984	32.263	0.279	0	6	10	35	-2.44
Bin332	2	149.24	32.263	33.446	1.184	0	27	2	96	-5.17
Bin333	2	156.147	33.446	33.745	0.299	4	7	3	33	-1.11	0.339332
Bin334	2	156.387	33.745	33.758	0.013	1	1	1	3	0.01
Bin335	2	157.88	33.758	33.991	0.233	1	5	3	24	-1.78
Bin336	2	161.006	33.991	34.167	0.175	0	4	1	14	-1.99
Bin337	2	161.986	34.167	34.293	0.126	1	3	2	16	-1.14
Bin338	2	162.469	34.293	34.34	0.048	0	1	1	5	-1
Bin339	2	162.709	34.34	34.387	0.046	3	1	4	9	2.02
Bin340	2	163.192	34.387	34.472	0.085	1	2	0	8	-0.7	0.407213
Bin341	2	163.675	34.472	34.503	0.032	1	1	2	2	0.01
Bin342	2	163.915	34.503	34.585	0.082	0	2	1	2	-1.41
Bin343	2	164.155	34.585	34.738	0.152	1	3	5	9	-1.14
Bin344	2	166.445	34.738	34.863	0.125	10	3	1	4	4.08	0.00181589	***
Bin345	2	166.685	34.863	34.973	0.111	10	3	3	21	4.08	0.0463487
Bin346	2	167.168	34.973	35.103	0.13	24	3	1	15	12.2	1.45026e-08	***
Bin347	2	167.651	35.103	35.129	0.026	10	1	1	2	9.05	0.00181589	***
Bin348	2	169.672	35.129	35.154	0.025	2	1	1	2	1.01	0.482837
Bin349	2	169.912	35.154	35.209	0.055	2	1	3	6	1.01
Bin350	2	170.395	35.209	35.244	0.035	11	1	1	4	10.06	0.000812249	***
Bin351	2	171.125	35.244	35.323	0.079	41	2	6	14	27.72	3.98151e-09	***
Bin352	2	171.364	35.323	35.378	0.055	29	1	1	8	28.14	1.92188e-10	***
Bin353	2	174.208	35.378	35.427	0.048	5	1	0	6	4.03	0.0111781
Bin354	2	174.447	35.427	35.705	0.279	2	6	4	34	-1.62
Bin355	2	174.93	35.705	35.749	0.044	2	1	1	4	1.01	0.482837
Bin356	2	175.414	35.749	35.93	0.181	15	4	12	24	5.54	0.0577517
Bin357	3	0	0	0.265	0.265	0	6	1	28	-2.44
Bin358	3	0.24	0.265	0.367	0.102	1	2	1	8	-0.7
Bin359	3	0.97	0.367	0.529	0.162	0	4	6	16	-1.99
Bin360	3	1.95	0.529	1.115	0.586	2	13	1	77	-3.03	0.482837
Bin361	3	10.681	1.115	1.843	0.727	2	17	7	86	-3.62
Bin362	3	11.164	1.843	1.875	0.032	0	1	1	3	-1
Bin363	3	11.404	1.875	2.096	0.221	0	5	3	22	-2.23
Bin364	3	12.384	2.096	2.159	0.063	4	1	1	8	3.02	0.160086
Bin365	3	12.867	2.159	2.213	0.053	1	1	2	3	0.01
Bin366	3	14.888	2.213	2.329	0.116	0	3	1	8	-1.72
Bin367	3	15.128	2.329	2.512	0.183	1	4	5	11	-1.49
Bin368	3	15.368	2.512	2.639	0.127	1	3	2	13	-1.14
Bin369	3	16.348	2.639	2.72	0.081	0	2	1	5	-1.41
Bin370	3	16.588	2.72	3.127	0.407	0	9	2	39	-2.99
Bin371	3	17.318	3.127	3.223	0.096	0	2	4	16	-1.41
Bin372	3	20.161	3.223	3.277	0.054	0	1	2	4	-1
Bin373	3	20.401	3.277	3.342	0.065	1	1	4	5	0.01
Bin374	3	20.64	3.342	3.481	0.139	0	3	4	12	-1.72
Bin375	3	22.661	3.481	3.781	0.3	0	7	1	30	-2.63
Bin376	3	35.144	3.781	4.586	0.805	2	19	0	84	-3.88	0.165794
Bin377	3	35.383	4.586	4.894	0.307	4	7	3	29	-1.11	0.339332
Bin378	3	37.674	4.894	5.515	0.621	0	14	3	57	-3.72
Bin379	3	39.429	5.515	5.621	0.106	2	2	1	10	0.01	0.482837
Bin380	3	40.158	5.621	5.868	0.247	9	6	7	32	1.25	0.153512
Bin381	3	40.642	5.868	5.942	0.073	1	2	2	6	-0.7
Bin382	3	40.881	5.942	6.04	0.098	2	2	3	10	0.01
Bin383	3	41.364	6.04	6.596	0.556	2	13	1	53	-3.03	0.482837
Bin384	3	42.345	6.596	7.877	1.282	1	30	3	116	-5.27
Bin385	3	51.076	7.877	8.534	0.656	13	15	4	41	-0.48	0.0271177
Bin386	3	52.056	8.534	8.659	0.125	8	3	4	15	2.92	0.23776
Bin387	3	52.786	8.659	8.751	0.092	17	2	2	12	10.67	6.61277e-05	***
Bin388	3	53.026	8.751	8.783	0.033	28	1	2	6	27.14	9.0613e-09	***
Bin389	3	53.266	8.783	9.242	0.459	143	11	33	55	40.02	0	***
Bin390	3	53.505	9.242	9.256	0.014	16	1	1	1	15.08	1.31021e-05	***
Bin391	3	53.745	9.256	9.28	0.024	16	1	0	3	15.08	5.60107e-07	***
Bin392	3	53.985	9.28	9.337	0.057	62	1	1	4	61.3	0	***
Bin393	3	54.225	9.337	9.372	0.036	35	1	0	2	34.17	1.99363e-14	***
Bin394	3	54.465	9.372	9.423	0.051	124	1	4	6	123.59	0	***
Bin395	3	54.948	9.423	9.507	0.084	75	2	3	9	51.88	0	***
Bin396	3	55.431	9.507	9.528	0.021	89	1	0	2	88.42	0	***
Bin397	3	56.161	9.528	9.69	0.161	10	4	4	16	3.03	0.118207
Bin398	3	56.401	9.69	9.986	0.296	43	7	2	35	13.7	2.80196e-14	***
Bin399	3	58.421	9.986	10.038	0.052	6	1	3	6	5.03	0.281398
Bin400	3	58.661	10.038	10.087	0.049	4	1	0	2	3.02	0.027469
Bin401	3	58.901	10.087	10.123	0.036	5	1	0	1	4.03	0.0111781
Bin402	3	59.141	10.123	10.177	0.054	9	1	1	4	8.05	0.00401838	***
Bin403	3	59.624	10.177	10.435	0.259	13	6	6	36	2.89	0.138267
Bin404	3	64.234	10.435	10.777	0.342	21	8	1	23	4.64	1.89892e-07	***
Bin405	3	64.717	10.777	10.972	0.195	2	4	2	19	-0.99
Bin406	3	64.957	10.972	11.176	0.204	63	5	9	18	26.08	1.50564e-13	***
Bin407	3	65.197	11.176	11.316	0.14	4	3	2	8	0.6	0.349692
Bin408	3	69.5	11.316	12.114	0.798	6	18	1	58	-2.8	0.0397807
Bin409	3	70.481	12.114	12.563	0.449	1	10	9	48	-2.83
Bin410	3	71.715	12.563	12.67	0.107	3	2	3	7	0.72
Bin411	3	72.199	12.67	12.881	0.211	4	5	4	29	-0.43
Bin412	3	72.682	12.881	12.993	0.112	30	3	4	6	15.68	2.32163e-07	***
Bin413	3	73.165	12.993	13.076	0.082	37	2	0	4	24.88	3.26596e-15	***
Bin414	3	77.167	13.076	13.655	0.579	30	13	1	34	4.77	8.0583e-11	***
Bin415	3	77.65	13.655	13.767	0.113	16	3	1	4	7.56	1.31021e-05	***
Bin416	3	78.133	13.767	13.9	0.133	0	3	0	4	-1.72
Bin417	3	79.368	13.9	14.075	0.175	17	4	1	7	6.55	5.65497e-06	***
Bin418	3	82.211	14.075	14.203	0.128	2	3	0	7	-0.56	0.165794
Bin419	3	82.451	14.203	14.348	0.145	2	3	1	9	-0.56	0.482837
Bin420	3	83.943	14.348	14.521	0.174	4	4	1	5	0.02	0.160086
Bin421	3	84.183	14.521	14.601	0.079	2	2	4	6	0.01
Bin422	3	84.423	14.601	14.721	0.12	2	3	0	2	-0.56	0.165794
Bin423	3	84.663	14.721	14.863	0.142	0	3	2	8	-1.72
Bin424	3	85.146	14.863	14.877	0.015	8	1	1	4	7.04	0.00878099	***
Bin425	3	86.9	14.877	15.02	0.143	4	3	0	10	0.6	0.027469
Bin426	3	87.63	15.02	15.102	0.082	0	2	0	0	-1.41
Bin427	3	87.87	15.102	15.153	0.052	2	1	1	4	1.01	0.482837
Bin428	3	88.11	15.153	15.333	0.18	1	4	3	6	-1.49
Bin429	3	88.35	15.333	15.378	0.045	2	1	0	0	1.01	0.165794
Bin430	3	89.08	15.378	15.477	0.099	10	2	5	14	5.7	0.206625
Bin431	3	89.563	15.477	15.584	0.107	3	2	1	6	0.72	0.294911
Bin432	3	89.803	15.584	15.597	0.013	19	1	0	0	18.09	3.74938e-08	***
Bin433	3	91.823	15.597	15.801	0.204	12	5	0	13	3.17	2.0558e-05	***
Bin434	3	92.063	15.801	15.902	0.101	3	2	4	4	0.72
Bin435	3	92.303	15.902	16.184	0.282	3	6	3	18	-1.21
Bin436	3	93.033	16.184	16.224	0.04	10	1	1	2	9.05	0.00181589	***
Bin437	3	93.272	16.224	16.416	0.192	5	4	4	12	0.52	0.251409
Bin438	3	93.512	16.416	16.717	0.301	5	7	5	8	-0.73
Bin439	3	93.752	16.717	16.914	0.197	7	5	2	5	0.92	0.0825768
Bin440	3	93.992	16.914	17.041	0.127	1	3	1	12	-1.14
Bin441	3	94.232	17.041	17.188	0.147	4	3	3	9	0.6	0.339332
Bin442	3	94.715	17.188	17.375	0.187	3	4	2	3	-0.48	0.429345
Bin443	3	94.955	17.375	17.419	0.043	3	1	1	2	2.02	0.294911
Bin444	3	95.685	17.419	17.835	0.416	4	10	3	30	-1.88	0.339332
Bin445	3	95.924	17.835	18.075	0.24	1	6	1	15	-2.03
Bin446	3	96.164	18.075	18.081	0.006	1	1	0	0	0.01	0.407213
Bin447	3	96.404	18.081	21.238	3.156	2	73	24	84	-8.27
Bin448	3	96.644	21.238	22.491	1.254	8	29	24	64	-3.87
Bin449	3	96.884	22.491	22.62	0.128	1	3	1	4	-1.14
Bin450	3	97.123	22.62	22.754	0.134	0	3	2	11	-1.72
Bin451	3	97.363	22.754	22.884	0.13	1	3	2	4	-1.14
Bin452	3	98.093	22.884	23.482	0.598	5	14	12	28	-2.38
Bin453	3	98.576	23.482	23.569	0.087	0	2	2	6	-1.41
Bin454	3	99.059	23.569	23.664	0.095	1	2	1	4	-0.7
Bin455	3	99.299	23.664	23.803	0.139	1	3	1	3	-1.14
Bin456	3	99.539	23.803	23.872	0.069	2	2	0	5	0.01	0.165794
Bin457	3	99.779	23.872	23.969	0.096	2	2	1	4	0.01	0.482837
Bin458	3	100.262	23.969	24.067	0.098	2	2	3	5	0.01
Bin459	3	100.992	24.067	24.421	0.355	4	8	0	12	-1.39	0.027469
Bin460	3	107.554	24.421	24.471	0.05	2	1	0	6	1.01	0.165794
Bin461	3	107.794	24.471	24.666	0.195	0	4	5	17	-1.99
Bin462	3	108.034	24.666	24.679	0.013	1	1	0	0	0.01	0.407213
Bin463	3	109.014	24.679	25.164	0.484	2	11	8	27	-2.7
Bin464	3	112.719	25.164	25.392	0.229	0	5	3	10	-2.23
Bin465	3	112.959	25.392	25.498	0.106	1	2	0	0	-0.7	0.407213
Bin466	3	113.199	25.498	25.619	0.121	3	3	2	17	0.02	0.429345
Bin467	3	114.954	25.619	25.88	0.26	0	6	0	12	-2.44
Bin468	3	115.934	25.88	25.972	0.093	2	2	0	4	0.01	0.165794
Bin469	3	116.174	25.972	26.216	0.244	4	6	6	17	-0.8
Bin470	3	116.414	26.216	26.332	0.116	0	3	0	15	-1.72
Bin471	3	118.704	26.332	26.443	0.11	3	3	10	16	0.02
Bin472	3	118.944	26.443	26.578	0.135	0	3	5	9	-1.72
Bin473	3	120.178	26.578	26.684	0.106	2	2	4	4	0.01
Bin474	3	120.418	26.684	26.702	0.018	2	1	0	0	1.01	0.165794
Bin475	3	120.901	26.702	26.724	0.022	0	1	0	0	-1
Bin476	3	121.141	26.724	26.74	0.016	1	1	0	1	0.01	0.407213
Bin477	3	122.122	26.74	26.961	0.221	0	5	0	6	-2.23
Bin478	3	122.361	26.961	27.021	0.06	0	1	1	3	-1
Bin479	3	122.601	27.021	27.173	0.152	0	3	1	8	-1.72
Bin480	3	123.331	27.173	27.242	0.069	2	2	0	1	0.01	0.165794
Bin481	3	123.571	27.242	27.43	0.188	0	4	7	21	-1.99
Bin482	3	124.551	27.43	27.448	0.018	1	1	0	0	0.01	0.407213
Bin483	3	124.791	27.448	27.554	0.106	1	2	6	9	-0.7
Bin484	3	126.026	27.554	27.63	0.076	0	2	3	5	-1.41
Bin485	3	127.006	27.63	27.671	0.041	2	1	1	4	1.01	0.482837
Bin486	3	127.246	27.671	27.778	0.107	0	2	6	9	-1.41
Bin487	3	128.226	27.778	27.88	0.102	3	2	4	9	0.72
Bin488	3	128.466	27.88	28.102	0.222	2	5	4	12	-1.33
Bin489	3	129.447	28.102	28.192	0.09	1	2	6	14	-0.7
Bin490	3	129.687	28.192	28.242	0.05	0	1	1	3	-1
Bin491	3	129.926	28.242	28.264	0.022	0	1	0	2	-1
Bin492	3	130.166	28.264	28.415	0.151	0	3	5	9	-1.72
Bin493	3	130.406	28.415	28.482	0.067	1	2	0	3	-0.7	0.407213
Bin494	3	130.646	28.482	28.511	0.029	2	1	0	1	1.01	0.165794
Bin495	3	131.88	28.511	28.598	0.087	3	2	4	8	0.72
Bin496	3	132.12	28.598	28.623	0.026	0	1	0	2	-1
Bin497	3	132.36	28.623	28.663	0.04	1	1	2	6	0.01
Bin498	3	132.6	28.663	28.759	0.096	1	2	3	10	-0.7
Bin499	3	132.84	28.759	29.001	0.242	3	6	14	20	-1.21
Bin500	3	133.323	29.001	29.175	0.174	6	4	10	19	1.02
Bin501	3	134.053	29.175	29.22	0.045	1	1	0	4	0.01	0.407213
Bin502	3	134.292	29.22	29.304	0.085	2	2	4	7	0.01
Bin503	3	134.776	29.304	29.434	0.13	1	3	8	11	-1.14
Bin504	3	135.259	29.434	29.522	0.088	2	2	7	14	0.01
Bin505	3	135.498	29.522	29.587	0.065	4	1	7	6	3.02
Bin506	3	135.738	29.587	29.614	0.027	1	1	0	2	0.01	0.407213
Bin507	3	135.978	29.614	29.647	0.033	2	1	1	1	1.01	0.482837
Bin508	3	136.461	29.647	29.797	0.15	4	3	5	11	0.6
Bin509	3	136.944	29.797	29.854	0.057	0	1	1	6	-1
Bin510	3	137.427	29.854	29.946	0.091	0	2	2	6	-1.41
Bin511	3	138.408	29.946	29.981	0.035	3	1	0	1	2.02	0.0674906
Bin512	3	138.648	29.981	30.209	0.229	9	5	9	23	1.82
Bin513	3	139.131	30.209	30.273	0.063	4	1	4	9	3.02
Bin514	3	139.371	30.273	30.308	0.035	2	1	1	2	1.01	0.482837
Bin515	3	139.61	30.308	30.327	0.02	0	1	1	1	-1
Bin516	3	141.103	30.327	30.338	0.011	0	1	0	0	-1
Bin517	3	141.343	30.338	30.404	0.065	1	1	1	8	0.01
Bin518	3	142.073	30.404	30.527	0.123	1	3	1	13	-1.14
Bin519	3	142.313	30.527	30.626	0.099	3	2	3	8	0.72
Bin520	3	142.796	30.626	30.927	0.301	1	7	1	35	-2.25
Bin521	3	143.035	30.927	31.49	0.563	0	13	1	57	-3.59
Bin522	3	151.766	31.49	31.652	0.163	0	4	0	17	-1.99
Bin523	3	152.249	31.652	32.003	0.351	0	8	2	24	-2.82
Bin524	3	152.489	32.003	32.068	0.065	1	1	1	7	0.01
Bin525	3	153.219	32.068	32.275	0.206	0	5	0	33	-2.23
Bin526	3	157.221	32.275	32.642	0.367	2	8	13	36	-2.1
Bin527	3	158.202	32.642	32.837	0.195	3	4	10	21	-0.48
Bin528	3	158.441	32.837	33.123	0.286	1	7	2	30	-2.25
Bin529	3	159.676	33.123	33.887	0.764	0	18	3	80	-4.22
Bin530	3	177.246	33.887	34.899	1.013	3	23	2	120	-4.14	0.429345
Bin531	3	177.976	34.899	34.918	0.018	2	1	2	5	1.01
Bin532	3	178.706	34.918	34.946	0.028	1	1	0	4	0.01	0.407213
Bin533	3	179.686	34.946	35.135	0.19	0	4	1	31	-1.99
Bin534	3	180.667	35.135	35.27	0.135	1	3	9	14	-1.14
Bin535	3	180.907	35.27	35.296	0.026	5	1	0	1	4.03	0.0111781
Bin536	3	182.141	35.296	35.313	0.017	2	1	2	2	1.01
Bin537	3	182.381	35.313	35.47	0.157	4	4	12	25	0.02
Bin538	3	182.621	35.47	35.538	0.067	5	2	2	7	2.14	0.237307
Bin539	3	182.861	35.538	35.565	0.027	1	1	0	2	0.01	0.407213
Bin540	3	183.841	35.565	35.599	0.034	1	1	1	2	0.01
Bin541	3	184.081	35.599	35.643	0.044	1	1	4	9	0.01
Bin542	3	185.315	35.643	35.662	0.019	4	1	1	3	3.02	0.160086
Bin543	3	185.555	35.662	35.75	0.088	3	2	5	8	0.72
Bin544	3	185.795	35.75	35.796	0.046	3	1	3	5	2.02
Bin545	3	186.035	35.796	35.95	0.154	2	4	14	22	-0.99
Bin546	3	186.765	35.95	36.085	0.135	0	3	6	12	-1.72
Bin547	3	187.248	36.085	36.177	0.092	0	2	2	13	-1.41
Bin548	3	187.488	36.177	36.407	0.23	0	5	2	26	-2.23
Bin549	4	0	0	0.15	0.15	0	3	0	1	-1.72
Bin550	4	0.483	0.15	0.489	0.339	1	8	2	21	-2.46
Bin551	4	1.213	0.489	0.519	0.03	0	1	3	3	-1
Bin552	4	1.453	0.519	0.562	0.044	0	1	0	0	-1
Bin553	4	2.183	0.562	0.642	0.08	5	2	4	4	2.14	0.251409
Bin554	4	2.423	0.642	0.803	0.161	0	4	8	10	-1.99
Bin555	4	2.662	0.803	1.004	0.201	0	5	4	4	-2.23
Bin556	4	2.902	1.004	1.224	0.22	2	5	8	15	-1.33
Bin557	4	3.142	1.224	1.254	0.029	0	1	0	3	-1
Bin558	4	3.382	1.254	1.709	0.455	0	10	1	3	-3.15
Bin559	4	4.112	1.709	1.816	0.107	1	2	3	4	-0.7
Bin560	4	5.346	1.816	2.036	0.22	1	5	2	7	-1.78
Bin561	4	5.586	2.036	2.354	0.318	0	7	0	1	-2.63
Bin562	4	8.151	2.354	2.465	0.111	0	3	1	2	-1.72
Bin563	4	8.634	2.465	2.491	0.025	0	1	0	1	-1
Bin564	4	8.874	2.491	2.528	0.037	0	1	0	1	-1
Bin565	4	9.114	2.528	2.885	0.357	0	8	0	0	-2.82
Bin566	4	9.597	2.885	3.56	0.676	2	16	2	6	-3.48
Bin567	4	10.327	3.56	3.571	0.01	0	1	0	0	-1
Bin568	4	10.566	3.571	3.645	0.075	0	2	2	2	-1.41
Bin569	4	10.806	3.645	3.955	0.31	0	7	2	3	-2.63
Bin570	4	11.046	3.955	4.184	0.229	0	5	0	0	-2.23
Bin571	4	11.286	4.184	4.319	0.135	2	3	1	4	-0.56	0.482837
Bin572	4	11.526	4.319	4.366	0.047	0	1	0	1	-1
Bin573	4	11.765	4.366	4.421	0.056	1	1	0	2	0.01	0.407213
Bin574	4	12.249	4.421	4.586	0.164	1	4	4	8	-1.49
Bin575	4	12.488	4.586	4.797	0.211	0	5	1	4	-2.23
Bin576	4	12.728	4.797	4.914	0.117	2	3	1	2	-0.56	0.482837
Bin577	4	12.968	4.914	5.237	0.324	0	7	5	5	-2.63
Bin578	4	13.451	5.237	5.311	0.074	0	2	1	2	-1.41
Bin579	4	13.934	5.311	5.485	0.173	3	4	1	2	-0.48	0.294911
Bin580	4	14.174	5.485	5.816	0.331	0	8	5	10	-2.82
Bin581	4	15.154	5.816	6.593	0.778	1	18	2	16	-3.99
Bin582	4	15.394	6.593	6.934	0.341	2	8	1	5	-2.1	0.482837
Bin583	4	15.877	6.934	7.103	0.169	2	4	8	10	-0.99
Bin584	4	16.117	7.103	7.375	0.272	0	6	3	7	-2.44
Bin585	4	17.098	7.375	12.713	5.337	5	123	5	108	-10.59
Bin586	4	18.59	12.713	13.227	0.515	1	12	6	11	-3.16
Bin587	4	18.83	13.227	13.338	0.111	2	3	0	0	-0.56	0.165794
Bin588	4	19.07	13.338	13.616	0.278	2	6	3	8	-1.62
Bin589	4	19.31	13.616	13.939	0.322	2	7	3	10	-1.87
Bin590	4	23.015	13.939	15.075	1.136	5	26	0	23	-4.09	0.0111781
Bin591	4	23.498	15.075	15.662	0.587	1	14	0	6	-3.46	0.407213
Bin592	4	23.738	15.662	15.763	0.101	0	2	6	9	-1.41
Bin593	4	23.978	15.763	15.876	0.114	3	3	0	2	0.02	0.0674906
Bin594	4	27.391	15.876	16.553	0.676	4	16	11	26	-2.98
Bin595	4	27.874	16.553	16.694	0.141	0	3	1	4	-1.72
Bin596	4	32.796	16.694	16.988	0.294	3	7	0	4	-1.49	0.0674906
Bin597	4	33.279	16.988	17.412	0.425	0	10	1	2	-3.15
Bin598	4	33.519	17.412	17.646	0.233	0	5	1	2	-2.23
Bin599	4	33.759	17.646	17.912	0.266	0	6	5	6	-2.44
Bin600	4	33.999	17.912	18	0.088	0	2	4	5	-1.41
Bin601	4	34.239	18	18.025	0.025	4	1	0	2	3.02	0.027469
Bin602	4	34.478	18.025	18.072	0.047	0	1	1	1	-1
Bin603	4	34.718	18.072	18.225	0.153	0	4	3	3	-1.99
Bin604	4	34.958	18.225	18.384	0.159	0	4	8	10	-1.99
Bin605	4	35.198	18.384	18.429	0.044	0	1	3	3	-1
Bin606	4	35.438	18.429	18.593	0.164	0	4	5	11	-1.99
Bin607	4	35.677	18.593	18.657	0.065	0	1	0	1	-1
Bin608	4	35.917	18.657	18.767	0.11	1	3	2	3	-1.14
Bin609	4	36.647	18.767	18.948	0.181	1	4	0	9	-1.49	0.407213
Bin610	4	40.353	18.948	19.106	0.158	0	4	3	14	-1.99
Bin611	4	40.592	19.106	19.155	0.049	1	1	1	2	0.01
Bin612	4	40.832	19.155	19.273	0.118	0	3	3	7	-1.72
Bin613	4	41.072	19.273	19.326	0.053	0	1	1	3	-1
Bin614	4	41.312	19.326	19.37	0.044	0	1	1	1	-1
Bin615	4	41.552	19.37	19.519	0.149	0	3	0	11	-1.72
Bin616	4	46.791	19.519	19.644	0.125	1	3	1	4	-1.14
Bin617	4	47.03	19.644	19.651	0.007	3	1	0	0	2.02	0.0674906
Bin618	4	49.321	19.651	20.546	0.895	2	21	4	66	-4.12
Bin619	4	49.561	20.546	20.592	0.046	3	1	0	4	2.02	0.0674906
Bin620	4	53.864	20.592	20.89	0.298	6	7	9	22	-0.35
Bin621	4	57.278	20.89	21.246	0.356	2	8	5	25	-2.1
Bin622	4	57.761	21.246	21.343	0.097	4	2	4	5	1.43
Bin623	4	58.741	21.343	21.368	0.025	15	1	1	0	14.08	3.02325e-05	***
Bin624	4	59.224	21.368	21.461	0.093	12	2	1	7	7.12	0.000360255	***
Bin625	4	59.464	21.461	21.615	0.153	7	4	3	6	1.53	0.200499
Bin626	4	59.704	21.615	21.694	0.079	0	2	6	8	-1.41
Bin627	4	59.944	21.694	21.776	0.083	9	2	0	6	4.99	0.000306009	***
Bin628	4	60.184	21.776	21.825	0.049	1	1	0	4	0.01	0.407213
Bin629	4	61.418	21.825	21.84	0.015	4	1	0	1	3.02	0.027469
Bin630	4	66.029	21.84	22	0.16	3	4	0	13	-0.48	0.0674906
Bin631	4	66.759	22	22.168	0.168	0	4	4	22	-1.99
Bin632	4	66.998	22.168	22.26	0.093	2	2	7	11	0.01
Bin633	4	67.481	22.26	22.425	0.165	7	4	6	10	1.53	0.123621
Bin634	4	67.965	22.425	22.821	0.396	4	9	10	28	-1.65
Bin635	4	68.945	22.821	23.06	0.239	2	6	5	24	-1.62
Bin636	4	69.185	23.06	23.102	0.041	2	1	1	3	1.01	0.482837
Bin637	4	71.475	23.102	23.157	0.055	4	1	1	10	3.02	0.160086
Bin638	4	71.715	23.157	23.316	0.159	5	4	3	11	0.52	0.345514
Bin639	4	71.955	23.316	23.659	0.343	9	8	2	21	0.38	0.0234409
Bin640	4	74.245	23.659	24.03	0.371	2	9	10	35	-2.32
Bin641	4	74.485	24.03	24.066	0.036	3	1	3	4	2.02
Bin642	4	74.725	24.066	24.378	0.312	4	7	7	32	-1.11
Bin643	4	74.965	24.378	25.543	1.165	16	27	5	111	-2.08	0.0162626
Bin644	4	82.224	25.543	25.808	0.265	2	6	0	12	-1.62	0.165794
Bin645	4	82.464	25.808	26.113	0.306	2	7	0	21	-1.87	0.165794
Bin646	4	82.703	26.113	26.35	0.236	6	5	2	24	0.47	0.144911
Bin647	4	84.196	26.35	27.799	1.449	1	33	0	117	-5.54	0.407213
Bin648	4	85.689	27.799	27.86	0.062	2	1	3	5	1.01
Bin649	4	86.419	27.86	28.314	0.453	3	10	2	44	-2.19	0.429345
Bin650	4	90.421	28.314	28.91	0.597	2	14	1	37	-3.19	0.482837
Bin651	4	90.661	28.91	29.494	0.583	8	13	3	49	-1.36	0.13059
Bin652	4	92.153	29.494	29.854	0.361	4	8	4	20	-1.39
Bin653	4	93.646	29.854	29.9	0.046	0	1	1	3	-1
Bin654	4	93.886	29.9	29.969	0.069	2	2	0	1	0.01	0.165794
Bin655	4	94.126	29.969	29.988	0.019	0	1	1	0	-1
Bin656	4	94.609	29.988	30.133	0.145	0	3	8	17	-1.72
Bin657	4	94.848	30.133	30.296	0.163	1	4	3	25	-1.49
Bin658	4	95.088	30.296	30.38	0.084	6	2	1	5	2.86	0.0397807
Bin659	4	96.581	30.38	30.429	0.049	3	1	1	3	2.02	0.294911
Bin660	4	96.821	30.429	30.684	0.255	1	6	9	23	-2.03
Bin661	4	97.061	30.684	30.706	0.022	3	1	0	1	2.02	0.0674906
Bin662	4	98.553	30.706	30.913	0.207	5	5	4	29	0.02	0.251409
Bin663	4	99.036	30.913	30.983	0.07	4	2	0	6	1.43	0.027469
Bin664	4	100.271	30.983	31.142	0.159	9	4	10	20	2.53
Bin665	4	100.511	31.142	31.203	0.062	5	1	2	7	4.03	0.237307
Bin666	4	100.751	31.203	31.242	0.038	3	1	2	4	2.02	0.429345
Bin667	4	101.731	31.242	31.262	0.02	2	1	0	0	1.01	0.165794
Bin668	4	101.971	31.262	31.318	0.056	1	1	5	7	0.01
Bin669	4	102.211	31.318	31.368	0.051	1	1	3	11	0.01
Bin670	4	102.694	31.368	31.427	0.058	0	1	2	3	-1
Bin671	4	103.177	31.427	31.447	0.02	1	1	0	0	0.01	0.407213
Bin672	4	103.417	31.447	31.488	0.041	0	1	2	3	-1
Bin673	4	103.656	31.488	31.818	0.33	0	8	10	36	-2.82
Bin674	4	104.139	31.818	31.905	0.087	8	2	5	10	4.28	0.276909
Bin675	4	104.379	31.905	31.974	0.069	3	2	1	2	0.72	0.294911
Bin676	4	105.36	31.974	32.011	0.037	1	1	2	5	0.01
Bin677	4	105.843	32.011	32.188	0.177	2	4	7	21	-0.99
Bin678	4	106.083	32.188	32.217	0.029	3	1	2	6	2.02	0.429345
Bin679	4	106.322	32.217	32.268	0.05	2	1	3	6	1.01
Bin680	4	106.562	32.268	32.47	0.202	2	5	7	12	-1.33
Bin681	4	106.802	32.47	32.572	0.102	0	2	0	6	-1.41
Bin682	4	109.645	32.572	33.251	0.679	0	16	9	49	-3.98
Bin683	4	109.885	33.251	33.499	0.248	3	6	0	18	-1.21	0.0674906
Bin684	4	115.124	33.499	34.11	0.61	7	14	2	68	-1.84	0.0825768
Bin685	4	125.033	34.11	34.458	0.349	2	8	0	32	-2.1	0.165794
Bin686	4	126.267	34.458	34.483	0.024	5	1	0	4	4.03	0.0111781
Bin687	4	126.507	34.483	34.747	0.265	6	6	9	32	0.02
Bin688	4	127.237	34.747	35.278	0.531	13	12	3	52	0.32	0.00743652
Bin689	5	0	0	0.29	0.29	0	7	18	33	-2.63
Bin690	5	0.73	0.29	0.358	0.067	0	2	2	12	-1.41
Bin691	5	1.46	0.358	0.504	0.147	1	3	0	10	-1.14	0.407213
Bin692	5	4.303	0.504	0.536	0.032	1	1	0	2	0.01	0.407213
Bin693	5	4.543	0.536	0.663	0.126	1	3	12	18	-1.14
Bin694	5	4.783	0.663	0.684	0.022	0	1	0	1	-1
Bin695	5	6.017	0.684	0.877	0.192	0	4	9	20	-1.99
Bin696	5	6.257	0.877	0.952	0.075	3	2	5	7	0.72
Bin697	5	6.497	0.952	1.155	0.203	1	5	9	16	-1.78
Bin698	5	6.737	1.155	1.171	0.016	2	1	0	1	1.01	0.165794
Bin699	5	7.717	1.171	1.252	0.081	0	2	4	6	-1.41
Bin700	5	8.698	1.252	1.312	0.06	1	1	4	7	0.01
Bin701	5	9.678	1.312	1.45	0.138	4	3	2	4	0.6	0.349692
Bin702	5	9.918	1.45	1.532	0.082	3	2	8	13	0.72
Bin703	5	11.938	1.532	1.725	0.193	0	4	0	15	-1.99
Bin704	5	12.178	1.725	1.763	0.038	0	1	3	5	-1
Bin705	5	12.418	1.763	1.795	0.032	1	1	0	0	0.01	0.407213
Bin706	5	12.658	1.795	1.803	0.007	0	1	2	2	-1
Bin707	5	12.897	1.803	1.929	0.126	4	3	5	13	0.6
Bin708	5	13.381	1.929	2.031	0.102	5	2	3	10	2.14	0.345514
Bin709	5	13.864	2.031	2.045	0.014	0	1	0	0	-1
Bin710	5	14.103	2.045	2.142	0.097	1	2	3	6	-0.7
Bin711	5	14.343	2.142	2.185	0.043	2	1	4	6	1.01
Bin712	5	14.583	2.185	2.265	0.08	1	2	3	4	-0.7
Bin713	5	14.823	2.265	2.333	0.068	0	2	2	3	-1.41
Bin714	5	15.063	2.333	2.402	0.069	0	2	3	4	-1.41
Bin715	5	15.546	2.402	2.465	0.063	2	1	2	4	1.01
Bin716	5	17.566	2.465	2.753	0.288	1	7	5	27	-2.25
Bin717	5	17.806	2.753	2.997	0.244	1	6	2	23	-2.03
Bin718	5	19.561	2.997	3.104	0.107	0	2	0	2	-1.41
Bin719	5	19.8	3.104	3.179	0.076	1	2	0	0	-0.7	0.407213
Bin720	5	20.04	3.179	3.255	0.075	0	2	6	11	-1.41
Bin721	5	20.28	3.255	3.438	0.183	1	4	13	22	-1.49
Bin722	5	20.52	3.438	3.497	0.059	0	1	2	5	-1
Bin723	5	22.013	3.497	3.561	0.064	1	1	0	7	0.01	0.407213
Bin724	5	22.252	3.561	3.973	0.412	0	9	0	21	-2.99
Bin725	5	26.254	3.973	4.188	0.215	2	5	1	14	-1.33	0.482837
Bin726	5	26.494	4.188	4.323	0.135	2	3	5	7	-0.56
Bin727	5	28.249	4.323	4.776	0.453	0	10	0	19	-3.15
Bin728	5	28.979	4.776	5.253	0.477	0	11	3	22	-3.3
Bin729	5	29.709	5.253	5.376	0.123	5	3	0	12	1.18	0.0111781
Bin730	5	32.552	5.376	5.651	0.276	1	6	0	9	-2.03	0.407213
Bin731	5	33.282	5.651	6.002	0.351	5	8	2	20	-1.04	0.237307
Bin732	5	33.522	6.002	6.214	0.212	2	5	3	5	-1.33
Bin733	5	34.005	6.214	6.511	0.297	11	7	5	10	1.54	0.154216
Bin734	5	35.497	6.511	6.734	0.223	0	5	6	17	-2.23
Bin735	5	35.98	6.734	7.014	0.28	1	6	0	9	-2.03	0.407213
Bin736	5	42.543	7.014	8.268	1.254	1	29	2	50	-5.17
Bin737	5	44.297	8.268	10.351	2.084	2	48	0	41	-6.61	0.165794
Bin738	5	44.78	10.351	14.364	4.012	3	92	10	110	-9.23
Bin739	5	46.015	14.364	15.007	0.643	3	15	2	24	-3.08	0.429345
Bin740	5	46.745	15.007	15.84	0.833	4	19	7	28	-3.42
Bin741	5	47.228	15.84	16.106	0.266	0	6	3	5	-2.44
Bin742	5	47.468	16.106	16.192	0.086	0	2	0	3	-1.41
Bin743	5	47.951	16.192	16.337	0.145	3	3	3	10	0.02
Bin744	5	48.434	16.337	16.454	0.116	2	3	1	7	-0.56	0.482837
Bin745	5	49.164	16.454	16.504	0.051	0	1	2	4	-1
Bin746	5	49.404	16.504	16.53	0.026	12	1	0	2	11.06	2.0558e-05	***
Bin747	5	49.887	16.53	16.559	0.029	0	1	0	0	-1
Bin748	5	50.37	16.559	16.592	0.033	0	1	0	2	-1
Bin749	5	50.61	16.592	16.73	0.138	0	3	2	6	-1.72
Bin750	5	50.849	16.73	16.768	0.038	0	1	0	0	-1
Bin751	5	51.089	16.768	16.948	0.18	18	4	5	17	7.05	0.00527518	***
Bin752	5	51.329	16.948	17.117	0.168	6	4	2	6	1.02	0.144911
Bin753	5	51.812	17.117	17.378	0.261	2	6	3	10	-1.62
Bin754	5	52.542	17.378	17.914	0.536	4	12	2	29	-2.29	0.349692
Bin755	5	53.523	17.914	18.095	0.182	0	4	0	10	-1.99
Bin756	5	53.762	18.095	18.35	0.255	1	6	0	11	-2.03	0.407213
Bin757	5	61.379	18.35	18.416	0.066	5	2	1	3	2.14	0.0814544
Bin758	5	62.109	18.416	18.532	0.115	6	3	2	8	1.76	0.144911
Bin759	5	62.349	18.532	18.908	0.376	1	9	7	24	-2.65
Bin760	5	63.079	18.908	18.97	0.062	3	1	0	1	2.02	0.0674906
Bin761	5	63.319	18.97	18.984	0.014	1	1	0	0	0.01	0.407213
Bin762	5	65.073	18.984	19.06	0.076	1	2	1	6	-0.7
Bin763	5	65.803	19.06	19.212	0.153	2	4	2	9	-0.99
Bin764	5	66.286	19.212	19.443	0.231	1	5	6	21	-1.78
Bin765	5	66.77	19.443	20.062	0.619	0	14	10	42	-3.72
Bin766	5	67.009	20.062	20.141	0.079	4	2	0	4	1.43	0.027469
Bin767	5	69.3	20.141	20.402	0.261	1	6	1	16	-2.03
Bin768	5	69.54	20.402	20.67	0.268	0	6	5	19	-2.44
Bin769	5	69.779	20.67	21.027	0.357	1	8	1	26	-2.46
Bin770	5	75.341	21.027	21.26	0.233	4	5	1	17	-0.43	0.160086
Bin771	5	75.581	21.26	21.354	0.094	3	2	3	6	0.72
Bin772	5	75.82	21.354	21.364	0.01	2	1	1	1	1.01	0.482837
Bin773	5	76.303	21.364	21.375	0.011	1	1	1	2	0.01
Bin774	5	76.543	21.375	21.876	0.501	0	12	5	32	-3.45
Bin775	5	77.524	21.876	22.002	0.126	1	3	0	4	-1.14	0.407213
Bin776	5	77.764	22.002	22.136	0.134	0	3	1	7	-1.72
Bin777	5	79.518	22.136	22.154	0.018	1	1	0	2	0.01	0.407213
Bin778	5	79.758	22.154	22.271	0.118	0	3	4	7	-1.72
Bin779	5	79.998	22.271	22.348	0.077	1	2	2	7	-0.7
Bin780	5	80.481	22.348	22.502	0.154	0	4	3	13	-1.99
Bin781	5	80.721	22.502	22.571	0.069	0	2	1	7	-1.41
Bin782	5	80.96	22.571	22.597	0.026	0	1	1	4	-1
Bin783	5	81.941	22.597	22.886	0.289	1	7	2	24	-2.25
Bin784	5	83.961	22.886	23.117	0.231	0	5	0	8	-2.23
Bin785	5	84.201	23.117	23.253	0.136	0	3	1	9	-1.72
Bin786	5	85.182	23.253	23.468	0.215	0	5	0	12	-2.23
Bin787	5	86.674	23.468	23.732	0.264	3	6	0	21	-1.21	0.0674906
Bin788	5	90.676	23.732	24.035	0.303	0	7	1	29	-2.63
Bin789	5	91.159	24.035	24.082	0.047	2	1	6	8	1.01
Bin790	5	92.394	24.082	24.656	0.573	1	13	4	51	-3.31
Bin791	5	92.877	24.656	25.281	0.625	3	14	1	40	-2.92	0.294911
Bin792	5	102.386	25.281	25.902	0.622	0	14	3	62	-3.72
Bin793	5	102.869	25.902	26.297	0.395	3	9	10	33	-1.98
Bin794	5	103.352	26.297	26.778	0.481	3	11	22	46	-2.39
Bin795	5	104.082	26.778	26.864	0.086	7	2	5	15	3.57	0.254942
Bin796	5	104.565	26.864	27.017	0.153	8	4	8	16	2.03
Bin797	5	104.805	27.017	27.181	0.165	2	4	4	10	-0.99
Bin798	5	105.045	27.181	27.233	0.052	2	1	2	4	1.01
Bin799	5	105.284	27.233	27.299	0.066	7	2	2	5	3.57	0.0825768
Bin800	5	105.768	27.299	27.381	0.082	3	2	1	4	0.72	0.294911
Bin801	5	106.007	27.381	27.52	0.139	0	3	9	18	-1.72
Bin802	5	106.247	27.52	27.74	0.22	2	5	5	26	-1.33
Bin803	5	106.487	27.74	27.784	0.044	1	1	0	0	0.01	0.407213
Bin804	5	107.467	27.784	27.812	0.028	1	1	3	3	0.01
Bin805	5	107.707	27.812	27.853	0.041	0	1	3	6	-1
Bin806	5	107.947	27.853	27.878	0.024	2	1	0	3	1.01	0.165794
Bin807	5	108.187	27.878	27.899	0.021	4	1	0	0	3.02	0.027469
Bin808	5	109.167	27.899	27.955	0.056	2	1	0	5	1.01	0.165794
Bin809	5	109.65	27.955	28.019	0.064	2	1	1	5	1.01	0.482837
Bin810	5	109.89	28.019	28.128	0.109	1	3	0	9	-1.14	0.407213
Bin811	5	111.645	28.128	28.333	0.205	2	5	2	24	-1.33
Bin812	5	111.885	28.333	28.496	0.163	2	4	3	10	-0.99
Bin813	5	112.368	28.496	28.586	0.09	0	2	2	11	-1.41
Bin814	5	112.607	28.586	28.616	0.029	0	1	1	4	-1
Bin815	5	113.337	28.616	28.799	0.183	0	4	4	14	-1.99
Bin816	5	114.067	28.799	28.889	0.09	3	2	5	8	0.72
Bin817	5	114.55	28.889	29.389	0.5	1	12	2	42	-3.16
Bin818	5	116.043	29.389	29.895	0.505	0	12	2	40	-3.45
Bin819	6	0	0	0.271	0.271	6	6	8	22	0.02
Bin820	6	0.73	0.271	0.397	0.126	10	3	12	16	4.08
Bin821	6	0.97	0.397	0.461	0.064	0	1	7	9	-1
Bin822	6	1.453	0.461	0.516	0.055	0	1	1	2	-1
Bin823	6	2.183	0.516	0.606	0.09	14	2	2	10	8.54	0.000659177	***
Bin824	6	2.423	0.606	0.64	0.034	2	1	2	3	1.01
Bin825	6	2.906	0.64	0.795	0.155	2	4	3	10	-0.99
Bin826	6	3.636	0.795	0.83	0.035	0	1	1	4	-1
Bin827	6	3.875	0.83	1.048	0.218	0	5	11	24	-2.23
Bin828	6	4.856	1.048	1.062	0.014	1	1	0	0	0.01	0.407213
Bin829	6	5.096	1.062	1.206	0.144	4	3	1	4	0.6	0.160086
Bin830	6	5.335	1.206	1.366	0.159	5	4	5	8	0.52
Bin831	6	5.819	1.366	1.514	0.148	7	3	11	23	2.34
Bin832	6	6.549	1.514	1.605	0.091	14	2	6	13	8.54	0.0984836
Bin833	6	6.788	1.605	1.631	0.026	5	1	2	2	4.03	0.237307
Bin834	6	7.028	1.631	1.679	0.048	2	1	2	8	1.01
Bin835	6	7.268	1.679	1.698	0.019	1	1	0	0	0.01	0.407213
Bin836	6	7.751	1.698	1.779	0.08	29	2	4	8	19.2	4.95991e-07	***
Bin837	6	8.234	1.779	1.798	0.019	3	1	1	3	2.02	0.294911
Bin838	6	8.964	1.798	1.859	0.061	0	1	5	11	-1
Bin839	6	9.204	1.859	1.985	0.126	2	3	7	14	-0.56
Bin840	6	9.444	1.985	2.085	0.1	3	2	2	12	0.72	0.429345
Bin841	6	9.683	2.085	2.235	0.15	2	3	6	14	-0.56
Bin842	6	10.664	2.235	2.296	0.061	27	1	5	15	26.13	1.4988e-05	***
Bin843	6	11.899	2.296	2.325	0.029	8	1	1	1	7.04	0.00878099	***
Bin844	6	12.138	2.325	2.415	0.09	28	2	3	8	18.48	1.15099e-07	***
Bin845	6	12.378	2.415	2.592	0.177	5	4	13	24	0.52
Bin846	6	12.618	2.592	2.741	0.15	12	3	8	15	5.24	0.207628
Bin847	6	12.858	2.741	2.765	0.024	7	1	0	1	6.04	0.00185012	***
Bin848	6	13.098	2.765	2.846	0.081	17	2	6	10	10.67	0.0273383
Bin849	6	13.828	2.846	2.885	0.04	46	1	2	6	45.22	2.12377e-15	***
Bin850	6	14.808	2.885	2.912	0.026	22	1	1	3	21.11	8.07422e-08	***
Bin851	6	15.048	2.912	2.951	0.039	439	1	2	4	440.07	0	***
Bin852	6	15.531	2.951	3.059	0.108	73	2	10	11	50.45	0	***
Bin853	6	15.771	3.059	3.132	0.073	85	2	2	10	58.98	0	***
Bin854	6	16.254	3.132	3.291	0.159	41	4	4	18	18.61	4.15334e-11	***
Bin855	6	16.494	3.291	3.363	0.072	71	2	7	10	49.03	0	***
Bin856	6	17.224	3.363	3.562	0.198	49	5	4	14	19.79	6.23872e-14	***
Bin857	6	17.953	3.562	3.581	0.019	190	1	0	0	189.9	0	***
Bin858	6	18.193	3.581	3.951	0.37	8	9	7	21	-0.31	0.0837194
Bin859	6	18.433	3.951	4.022	0.072	33	2	1	8	22.04	5.89619e-12	***
Bin860	6	26.05	4.022	4.498	0.476	3	11	0	33	-2.39	0.0674906
Bin861	6	28.341	4.498	4.777	0.279	5	6	1	16	-0.39	0.0814544
Bin862	6	29.575	4.777	4.842	0.065	0	1	1	1	-1
Bin863	6	29.815	4.842	4.868	0.026	1	1	1	2	0.01
Bin864	6	30.055	4.868	5.004	0.136	2	3	6	10	-0.56
Bin865	6	30.295	5.004	5.044	0.039	4	1	2	4	3.02	0.349692
Bin866	6	30.534	5.044	5.164	0.12	1	3	3	6	-1.14
Bin867	6	30.774	5.164	5.243	0.079	2	2	2	6	0.01
Bin868	6	31.014	5.243	5.361	0.117	2	3	1	6	-0.56	0.482837
Bin869	6	31.744	5.361	5.492	0.132	2	3	3	7	-0.56
Bin870	6	32.979	5.492	5.612	0.12	5	3	0	7	1.18	0.0111781
Bin871	6	34.213	5.612	6.479	0.866	1	20	0	53	-4.23	0.407213
Bin872	6	38.517	6.479	6.57	0.091	4	2	3	8	1.43	0.339332
Bin873	6	40.272	6.57	6.65	0.08	3	2	1	3	0.72	0.294911
Bin874	6	40.755	6.65	6.764	0.114	25	3	0	8	12.78	1.67235e-10	***
Bin875	6	42.509	6.764	6.782	0.018	15	1	0	0	14.08	1.37899e-06	***
Bin876	6	42.749	6.782	6.927	0.145	5	3	2	13	1.18	0.237307
Bin877	6	42.989	6.927	7.091	0.164	19	4	4	9	7.55	0.000664315	***
Bin878	6	43.472	7.091	7.116	0.025	15	1	0	1	14.08	1.37899e-06	***
Bin879	6	44.202	7.116	7.175	0.058	12	1	4	8	11.06	0.0461443
Bin880	6	45.182	7.175	7.216	0.041	11	1	1	2	10.06	0.000812249	***
Bin881	6	45.422	7.216	7.317	0.101	6	2	2	5	2.86	0.144911
Bin882	6	48.548	7.317	7.638	0.322	1	7	1	12	-2.25
Bin883	6	48.788	7.638	7.699	0.061	5	1	1	5	4.03	0.0814544
Bin884	6	49.768	7.699	7.806	0.107	10	2	1	1	5.7	0.00181589	***
Bin885	6	50.008	7.806	7.915	0.108	13	2	2	4	7.83	0.00138978	***
Bin886	6	50.738	7.915	8.263	0.348	11	8	5	23	1.09	0.154216
Bin887	6	50.978	8.263	8.318	0.055	4	1	0	1	3.02	0.027469
Bin888	6	51.218	8.318	8.392	0.074	0	2	0	1	-1.41
Bin889	6	51.701	8.392	8.453	0.06	23	1	0	0	22.11	1.01665e-09	***
Bin890	6	51.941	8.453	8.764	0.311	11	7	2	5	1.54	0.00592615
Bin891	6	52.18	8.764	9.117	0.353	15	8	3	14	2.51	0.00195619	***
Bin892	6	52.42	9.117	9.369	0.253	20	6	1	18	5.77	4.45505e-07	***
Bin893	6	52.903	9.369	9.654	0.284	30	7	0	6	8.76	1.82987e-12	***
Bin894	6	58.142	9.654	9.888	0.234	3	5	0	2	-0.88	0.0674906
Bin895	6	58.625	9.888	10.368	0.48	10	11	1	12	-0.27	0.00181589
Bin896	6	59.86	10.368	10.696	0.328	3	8	1	11	-1.75	0.294911
Bin897	6	60.343	10.696	10.822	0.126	1	3	0	5	-1.14	0.407213
Bin898	6	60.583	10.822	11.07	0.248	3	6	3	8	-1.21
Bin899	6	60.823	11.07	11.459	0.389	6	9	2	24	-0.98	0.144911
Bin900	6	61.306	11.459	12.021	0.561	14	13	0	22	0.31	3.39449e-06
Bin901	6	61.546	12.021	12.49	0.469	8	11	0	27	-0.88	0.000752496
Bin902	6	68.453	12.49	13.724	1.234	4	28	3	44	-4.51	0.339332
Bin903	6	68.693	13.724	13.827	0.103	3	2	0	3	0.72	0.0674906
Bin904	6	68.933	13.827	15.727	1.9	5	44	12	32	-5.84
Bin905	6	69.173	15.727	15.808	0.081	6	2	1	3	2.86	0.0397807
Bin906	6	69.412	15.808	16.936	1.128	3	26	16	34	-4.48
Bin907	6	72.538	16.936	18.151	1.215	4	28	1	37	-4.51	0.160086
Bin908	6	73.268	18.151	19.492	1.342	4	31	1	15	-4.82	0.160086
Bin909	6	75.289	19.492	19.577	0.085	0	2	1	4	-1.41
Bin910	6	75.529	19.577	19.706	0.129	4	3	2	4	0.6	0.349692
Bin911	6	75.768	19.706	19.796	0.09	4	2	0	2	1.43	0.027469
Bin912	6	76.252	19.796	19.865	0.069	2	2	1	4	0.01	0.482837
Bin913	6	76.981	19.865	20.186	0.322	1	7	0	8	-2.25	0.407213
Bin914	6	77.221	20.186	20.26	0.074	2	2	0	1	0.01	0.165794
Bin915	6	77.951	20.26	20.467	0.207	1	5	2	4	-1.78
Bin916	6	78.191	20.467	20.973	0.505	0	12	10	15	-3.45
Bin917	6	78.431	20.973	21.082	0.109	4	3	0	3	0.6	0.027469
Bin918	6	78.914	21.082	21.281	0.2	2	5	0	10	-1.33	0.165794
Bin919	6	80.934	21.281	21.496	0.215	3	5	3	8	-0.88
Bin920	6	81.174	21.496	21.532	0.036	5	1	0	0	4.03	0.0111781
Bin921	6	81.414	21.532	21.717	0.186	9	4	1	10	2.53	0.00401838	***
Bin922	6	82.144	21.717	22.114	0.397	6	9	7	14	-0.98
Bin923	6	84.164	22.114	22.232	0.118	3	3	0	5	0.02	0.0674906
Bin924	6	84.404	22.232	22.531	0.299	6	7	0	6	-0.35	0.00454801
[truncated: 695 more rows]

## Sheet: Supplementary Table S5
Supplementary Table S5. The significant master candidate regulators. The candidate regulators were suggested to be the gene with cis-eQTL co-mapped with trans-eQTLs of many co-expressed genes (P<0.01). N, the number of co-expression probesets with trans-eQTLs located in the 1.5 LOD drop interval of corresponding cis-eQTL of the e-trait.
[truncated: 5,080 more rows]

[truncated: 9 more sheets: Supplementary Table S6, Supplementary Table S7, Supplementary Table S8, Supplementary Table S9, Supplementary Table S10, Supplementary Table S11, Supplementary Table S12, Supplementary Table S13, Supplementary Table S14]
